# Supplementary material for: Adaptive mask-based brain extraction method for head CT images
Source: PLoS One. 2024 Mar 11;19(3):e0295536. doi: 10.1371/journal.pone.0295536 (PMC10927156; doi:10.1371/journal.pone.0295536)
Supplement: S1 File — (ZIP) [file pone.0295536.s001.zip]

Archive with 15 entries (11 files):
- S1_File/
- S1_File/The original code/
- S1_File/The original code/AMBBEM.m
- S1_File/The original code/CNN/
- S1_File/The original code/CNN/Efficient.m
- S1_File/The original code/CNN/GJ2_restnet.m
- S1_File/The original code/CNN/resnet50.m
- S1_File/The original code/CNN/squeezenet.m
- S1_File/The original code/CNN/vgg19.m
- S1_File/The original code/Directions for use.txt
- S1_File/The original code/FCN/
- S1_File/The original code/FCN/deeplabv3.m
- S1_File/The original code/FCN/segnet.m
- S1_File/The original code/FCN/unet.m
- S1_File/The original code/Improved_restnet-net50.mat
