# Supplementary material for: Adaptive mask-based brain extraction method for head CT images
Source: PLoS One. 2024 Mar 11;19(3):e0295536. doi: 10.1371/journal.pone.0295536 (PMC10927156; doi:10.1371/journal.pone.0295536)
Supplement: S1 File — (ZIP) [file pone.0295536.s001.zip › S1_File/The original code/AMBBEM.m]

clear
clc
load Improved_restnet-net50
tic
fname=dir('*png');
length1=length(fname);
for l=1:length1
    image=(fname(l).name);
    a=imread(image);
    a2 = a;
    a= rgb2gray(a);
    a1=a;
    a3=a;
    [hangshu,lieshu]=size(a);
    p1=max(max(a1))-15;  p2=max(max(a))-20;
    for i=1:hangshu
        for ii=1:lieshu
            if a3(i,ii) > 0
                a3(i,ii) =  1;
            else
                a1(i,ii) = 0;
            end
            if a1(i,ii) > p1
                a1(i,ii) =  1;
            else
                a1(i,ii) = 0;
            end
            if (a(i,ii) < 1) || (a(i,ii) > p2)
                a(i,ii) = 0;
            else
                a(i,ii) = 1;
            end
        end
    end
    zmj= sum(sum(a3));
    ti = sum(sum(a));
    sk = sum(sum(a1));
    n='N';
    TV=0.478709429460679+8.08555682795943e-12*zmj.^2-0.000502002338045329*zmj-6.72009819596409e-11*ti.^2+0.000513574553103416*ti+5.05005263079580e-11*sk.^2+0.000489613874051695*sk;
    img_fill = imfill(a1, 'holes');
    Z = img_fill -a1;
    H =sum(sum(Z))./sum(sum(img_fill));
    p = 5;
    if H <TV
        a22 = imresize(a2,224/512);
        a11=a1;
        n=(classify(net,a22));
        while (H <TV) && (p<8)
            if n =="0"
                if (H > 0.2458)||(p >10)
                    break;
                else
                    se1 = strel('disk',p);
                    a11 = imclose(a11,se1);
                    img_fill = imfill(a11, 'holes');
                    Z = img_fill -a1;
                    H =sum(sum(Z))./sum(sum(img_fill));
                end
            else
                se1 = strel('disk',p);
                a11 = imclose(a11,se1);
                img_fill = imfill(a11, 'holes');
                Z = img_fill -a1;
                H =sum(sum(Z))./sum(sum(img_fill));
            end
            p = p+1;
        end
    end
    a=img_fill.*a;
    f= medfilt2(a,[3,7]);
    f= medfilt2(f,[7,3]);
    f= medfilt2(f,[7,7]);
    for ii=1:hangshu
        for iii=1:lieshu
            if f(ii,iii) >0
                f(ii,iii) = 255;
            end
        end
    end
    f1 = imfill(f, 'holes');
    f1 = medfilt2(f1,[5,5]);
    num=label(f1);
    m=1;
    if num > 1
        if n == 'N'
            a22 = imresize(a2,224/512);
            n=(classify(net,a22));
        end
        if (n=="0")||(n=="1")
            y=lieshu/2;
            for j=hangshu:-1:1
                flag=0;
                for jj=y-15:y+15
                    if f1(j,jj) ~= 0
                        x=j-5;
                        y=jj;
                        flag=1;
                        break;
                    end
                end
                if flag==1
                    break;
                end
            end
            f1=szfg(x,y,f1);
        else
            f2 = im2bw(f1, 0);
            f1 = bwpropfilt(f2 ,'Area',double(n)-1);
        end
    end
    f1=uint8(f1);
    for k=1:hangshu
        for kk=1:lieshu
            if f1(k,kk) ~=0
                f1(k,kk) =1;
%             else
%                 f1(k,kk) =2;
            end
        end
    end
        f=cat(3,f1,f1,f1);
        g =f.*a2;
    imwrite(g,fname(l).name);
end
t=toc
sd=length1/t

%%
function num=label(s)
s= im2bw(s,0.001);
s= medfilt2(s,[8,8]);
[n,m]=size(s);
s1=zeros(n+2,m+2);
s1(2:n+1,2:m+1)=s;
s2=zeros(n+2,m+2);
queue_head=1;
queue_last=1;
flag=1;
T={[-1,-1],[-1,0],[-1,1],[0,-1],[0,1],[1,-1],[1,0],[1,1]};
for i=2:n+1
    for j=2:m+1
        if s1(i,j)==1 && s2(i,j)==0
            s2(i,j)=flag;
            Q{queue_last}=[i,j];
            queue_last=queue_last+1;
            while queue_last~=queue_head
                pixe1=Q{queue_head};
                for k=1:8
                    pixe=pixe1+T{k};
                    if s1(pixe(1),pixe(2))==1 && s2(pixe(1),pixe(2))==0
                        Q{queue_last}=[pixe(1),pixe(2)];
                        s2(pixe(1),pixe(2))=flag;
                        queue_last=queue_last+1;
                    end
                end
                queue_head=queue_head+1;
            end
            flag=flag+1;
            clear Q;
            queue_head=1;
            queue_last=1;
        end

    end
end
num=max(s2(:));  
end
%%
function  J=szfg(x,y,I)
I = im2double(I); 
gausFilter = fspecial('gaussian',[5 5],0.5);
I = imfilter(I,gausFilter,'replicate');

J = zeros(size(I)); 
Isizes = size(I);
reg_mean = I(x,y);
reg_size = 1;
neg_free = 10000; 
neg_list = zeros(neg_free,3);
neg_pos = 0;
pixdist = 0;
neigb = [ -1 0;
    1  0;
    0 -1;
    0  1];
while (pixdist < 0.06 && reg_size < numel(I))
    for j=1:4
        xn = x + neigb(j,1);
        yn = y + neigb(j,2);
        ins = (xn>=1)&&(yn>=1)&&(xn<=Isizes(1))&&(yn<=Isizes(1));
        if( ins && J(xn,yn)==0)
            neg_pos = neg_pos+1;
            neg_list(neg_pos,:) =[ xn, yn, I(xn,yn)];
            J(xn,yn) = 1;
        end
    end
    if (neg_pos+10>neg_free)
        neg_free = neg_free + 100000;
        neg_list((neg_pos +1):neg_free,:) = 0;
    end
    dist = abs(neg_list(1:neg_pos,3)-reg_mean);
    [pixdist,index] = min(dist);
    reg_mean = (reg_mean * reg_size +neg_list(index,3))/(reg_size + 1);
    reg_size = reg_size + 1;
    J(x,y)=2;
    x = neg_list(index,1);
    y = neg_list(index,2);
    neg_list(index,:) = neg_list(neg_pos,:);
    neg_pos = neg_pos -1;
end
end
