# Supplementary material for: Adaptive mask-based brain extraction method for head CT images
Source: PLoS One. 2024 Mar 11;19(3):e0295536. doi: 10.1371/journal.pone.0295536 (PMC10927156; doi:10.1371/journal.pone.0295536)
Supplement: S1 File — (ZIP) [file pone.0295536.s001.zip › S1_File/The original code/CNN/Efficient.m]

% 导入数据
% 导入训练和验证数据。
clear,clc
imdsTrain = imageDatastore("traindata","IncludeSubfolders",true,"LabelSource","foldernames");
% [imdsTrain, imdsValidation] = splitEachLabel(imdsTrain,0.8);

% 调整图像大小以匹配网络输入层。
augimdsTrain = augmentedImageDatastore([224 224 3],imdsTrain);
% augimdsValidation = augmentedImageDatastore([224 224 3],imdsValidation);
% 创建层组
lgraph = layerGraph();

tempLayers = [
    imageInputLayer([224 224 3],"Name","ImageInput","Normalization","zscore")
    convolution2dLayer([3 3],32,"Name","efficientnet-b0|model|stem|conv2d|Conv2D","Padding",[0 1 0 1],"Stride",[2 2])
    batchNormalizationLayer("Name","efficientnet-b0|model|stem|tpu_batch_normalization|FusedBatchNorm","Epsilon",0.00100000004749745)];
lgraph = addLayers(lgraph,tempLayers);

tempLayers = sigmoidLayer("Name","efficientnet-b0|model|stem|SigmoidLayer");
lgraph = addLayers(lgraph,tempLayers);

tempLayers = [
    multiplicationLayer(2,"Name","efficientnet-b0|model|stem|MulLayer")
    groupedConvolution2dLayer([3 3],1,32,"Name","efficientnet-b0|model|blocks_0|depthwise_conv2d|depthwise","Padding",[1 1 1 1])
    batchNormalizationLayer("Name","efficientnet-b0|model|blocks_0|tpu_batch_normalization|FusedBatchNorm","Epsilon",0.00100000004749745)];
lgraph = addLayers(lgraph,tempLayers);

tempLayers = sigmoidLayer("Name","efficientnet-b0|model|blocks_0|SigmoidLayer");
lgraph = addLayers(lgraph,tempLayers);

tempLayers = multiplicationLayer(2,"Name","efficientnet-b0|model|blocks_0|MulLayer");
lgraph = addLayers(lgraph,tempLayers);

tempLayers = [
    globalAveragePooling2dLayer("Name","efficientnet-b0|model|blocks_0|se|GlobAvgPool")
    convolution2dLayer([1 1],8,"Name","Conv__301")];
lgraph = addLayers(lgraph,tempLayers);

tempLayers = sigmoidLayer("Name","efficientnet-b0|model|blocks_0|se|SigmoidLayer");
lgraph = addLayers(lgraph,tempLayers);

tempLayers = [
    multiplicationLayer(2,"Name","efficientnet-b0|model|blocks_0|se|MulLayer")
    convolution2dLayer([1 1],32,"Name","Conv__304")
    sigmoidLayer("Name","efficientnet-b0|model|blocks_0|se|SigmoidLayer_1")];
lgraph = addLayers(lgraph,tempLayers);

tempLayers = [
    multiplicationLayer(2,"Name","efficientnet-b0|model|blocks_0|se|MulLayer_1")
    convolution2dLayer([1 1],16,"Name","efficientnet-b0|model|blocks_0|conv2d|Conv2D")
    batchNormalizationLayer("Name","efficientnet-b0|model|blocks_0|tpu_batch_normalization_1|FusedBatchNorm","Epsilon",0.00100000004749745)
    convolution2dLayer([1 1],96,"Name","efficientnet-b0|model|blocks_1|conv2d|Conv2D")
    batchNormalizationLayer("Name","efficientnet-b0|model|blocks_1|tpu_batch_normalization|FusedBatchNorm","Epsilon",0.00100000004749745)];
lgraph = addLayers(lgraph,tempLayers);

tempLayers = sigmoidLayer("Name","efficientnet-b0|model|blocks_1|SigmoidLayer");
lgraph = addLayers(lgraph,tempLayers);

tempLayers = [
    multiplicationLayer(2,"Name","efficientnet-b0|model|blocks_1|MulLayer")
    groupedConvolution2dLayer([3 3],1,96,"Name","efficientnet-b0|model|blocks_1|depthwise_conv2d|depthwise","Padding",[0 1 0 1],"Stride",[2 2])
    batchNormalizationLayer("Name","efficientnet-b0|model|blocks_1|tpu_batch_normalization_1|FusedBatchNorm","Epsilon",0.00100000004749745)];
lgraph = addLayers(lgraph,tempLayers);

tempLayers = sigmoidLayer("Name","efficientnet-b0|model|blocks_1|SigmoidLayer_1");
lgraph = addLayers(lgraph,tempLayers);

tempLayers = multiplicationLayer(2,"Name","efficientnet-b0|model|blocks_1|MulLayer_1");
lgraph = addLayers(lgraph,tempLayers);

tempLayers = [
    globalAveragePooling2dLayer("Name","efficientnet-b0|model|blocks_1|se|GlobAvgPool")
    convolution2dLayer([1 1],4,"Name","Conv__309")];
lgraph = addLayers(lgraph,tempLayers);

tempLayers = sigmoidLayer("Name","efficientnet-b0|model|blocks_1|se|SigmoidLayer");
lgraph = addLayers(lgraph,tempLayers);

tempLayers = [
    multiplicationLayer(2,"Name","efficientnet-b0|model|blocks_1|se|MulLayer")
    convolution2dLayer([1 1],96,"Name","Conv__312")
    sigmoidLayer("Name","efficientnet-b0|model|blocks_1|se|SigmoidLayer_1")];
lgraph = addLayers(lgraph,tempLayers);

tempLayers = [
    multiplicationLayer(2,"Name","efficientnet-b0|model|blocks_1|se|MulLayer_1")
    convolution2dLayer([1 1],24,"Name","efficientnet-b0|model|blocks_1|conv2d_1|Conv2D")
    batchNormalizationLayer("Name","efficientnet-b0|model|blocks_1|tpu_batch_normalization_2|FusedBatchNorm","Epsilon",0.00100000004749745)];
lgraph = addLayers(lgraph,tempLayers);

tempLayers = [
    convolution2dLayer([1 1],144,"Name","efficientnet-b0|model|blocks_2|conv2d|Conv2D")
    batchNormalizationLayer("Name","efficientnet-b0|model|blocks_2|tpu_batch_normalization|FusedBatchNorm","Epsilon",0.00100000004749745)];
lgraph = addLayers(lgraph,tempLayers);

tempLayers = sigmoidLayer("Name","efficientnet-b0|model|blocks_2|SigmoidLayer");
lgraph = addLayers(lgraph,tempLayers);

tempLayers = [
    multiplicationLayer(2,"Name","efficientnet-b0|model|blocks_2|MulLayer")
    groupedConvolution2dLayer([3 3],1,144,"Name","efficientnet-b0|model|blocks_2|depthwise_conv2d|depthwise","Padding",[1 1 1 1])
    batchNormalizationLayer("Name","efficientnet-b0|model|blocks_2|tpu_batch_normalization_1|FusedBatchNorm","Epsilon",0.00100000004749745)];
lgraph = addLayers(lgraph,tempLayers);

tempLayers = sigmoidLayer("Name","efficientnet-b0|model|blocks_2|SigmoidLayer_1");
lgraph = addLayers(lgraph,tempLayers);

tempLayers = multiplicationLayer(2,"Name","efficientnet-b0|model|blocks_2|MulLayer_1");
lgraph = addLayers(lgraph,tempLayers);

tempLayers = [
    globalAveragePooling2dLayer("Name","efficientnet-b0|model|blocks_2|se|GlobAvgPool")
    convolution2dLayer([1 1],6,"Name","Conv__319")];
lgraph = addLayers(lgraph,tempLayers);

tempLayers = sigmoidLayer("Name","efficientnet-b0|model|blocks_2|se|SigmoidLayer");
lgraph = addLayers(lgraph,tempLayers);

tempLayers = [
    multiplicationLayer(2,"Name","efficientnet-b0|model|blocks_2|se|MulLayer")
    convolution2dLayer([1 1],144,"Name","Conv__322")
    sigmoidLayer("Name","efficientnet-b0|model|blocks_2|se|SigmoidLayer_1")];
lgraph = addLayers(lgraph,tempLayers);

tempLayers = [
    multiplicationLayer(2,"Name","efficientnet-b0|model|blocks_2|se|MulLayer_1")
    convolution2dLayer([1 1],24,"Name","efficientnet-b0|model|blocks_2|conv2d_1|Conv2D")
    batchNormalizationLayer("Name","efficientnet-b0|model|blocks_2|tpu_batch_normalization_2|FusedBatchNorm","Epsilon",0.00100000004749745)];
lgraph = addLayers(lgraph,tempLayers);

tempLayers = [
    additionLayer(2,"Name","efficientnet-b0|model|blocks_2|Add")
    convolution2dLayer([1 1],144,"Name","efficientnet-b0|model|blocks_3|conv2d|Conv2D")
    batchNormalizationLayer("Name","efficientnet-b0|model|blocks_3|tpu_batch_normalization|FusedBatchNorm","Epsilon",0.00100000004749745)];
lgraph = addLayers(lgraph,tempLayers);

tempLayers = sigmoidLayer("Name","efficientnet-b0|model|blocks_3|SigmoidLayer");
lgraph = addLayers(lgraph,tempLayers);

tempLayers = [
    multiplicationLayer(2,"Name","efficientnet-b0|model|blocks_3|MulLayer")
    groupedConvolution2dLayer([5 5],1,144,"Name","efficientnet-b0|model|blocks_3|depthwise_conv2d|depthwise","Padding",[1 2 1 2],"Stride",[2 2])
    batchNormalizationLayer("Name","efficientnet-b0|model|blocks_3|tpu_batch_normalization_1|FusedBatchNorm","Epsilon",0.00100000004749745)];
lgraph = addLayers(lgraph,tempLayers);

tempLayers = sigmoidLayer("Name","efficientnet-b0|model|blocks_3|SigmoidLayer_1");
lgraph = addLayers(lgraph,tempLayers);

tempLayers = multiplicationLayer(2,"Name","efficientnet-b0|model|blocks_3|MulLayer_1");
lgraph = addLayers(lgraph,tempLayers);

tempLayers = [
    globalAveragePooling2dLayer("Name","efficientnet-b0|model|blocks_3|se|GlobAvgPool")
    convolution2dLayer([1 1],6,"Name","Conv__327")];
lgraph = addLayers(lgraph,tempLayers);

tempLayers = sigmoidLayer("Name","efficientnet-b0|model|blocks_3|se|SigmoidLayer");
lgraph = addLayers(lgraph,tempLayers);

tempLayers = [
    multiplicationLayer(2,"Name","efficientnet-b0|model|blocks_3|se|MulLayer")
    convolution2dLayer([1 1],144,"Name","Conv__330")
    sigmoidLayer("Name","efficientnet-b0|model|blocks_3|se|SigmoidLayer_1")];
lgraph = addLayers(lgraph,tempLayers);

tempLayers = [
    multiplicationLayer(2,"Name","efficientnet-b0|model|blocks_3|se|MulLayer_1")
    convolution2dLayer([1 1],40,"Name","efficientnet-b0|model|blocks_3|conv2d_1|Conv2D")
    batchNormalizationLayer("Name","efficientnet-b0|model|blocks_3|tpu_batch_normalization_2|FusedBatchNorm","Epsilon",0.00100000004749745)];
lgraph = addLayers(lgraph,tempLayers);

tempLayers = [
    convolution2dLayer([1 1],240,"Name","efficientnet-b0|model|blocks_4|conv2d|Conv2D")
    batchNormalizationLayer("Name","efficientnet-b0|model|blocks_4|tpu_batch_normalization|FusedBatchNorm","Epsilon",0.00100000004749745)];
lgraph = addLayers(lgraph,tempLayers);

tempLayers = sigmoidLayer("Name","efficientnet-b0|model|blocks_4|SigmoidLayer");
lgraph = addLayers(lgraph,tempLayers);

tempLayers = [
    multiplicationLayer(2,"Name","efficientnet-b0|model|blocks_4|MulLayer")
    groupedConvolution2dLayer([5 5],1,240,"Name","efficientnet-b0|model|blocks_4|depthwise_conv2d|depthwise","Padding",[2 2 2 2])
    batchNormalizationLayer("Name","efficientnet-b0|model|blocks_4|tpu_batch_normalization_1|FusedBatchNorm","Epsilon",0.00100000004749745)];
lgraph = addLayers(lgraph,tempLayers);

tempLayers = sigmoidLayer("Name","efficientnet-b0|model|blocks_4|SigmoidLayer_1");
lgraph = addLayers(lgraph,tempLayers);

tempLayers = multiplicationLayer(2,"Name","efficientnet-b0|model|blocks_4|MulLayer_1");
lgraph = addLayers(lgraph,tempLayers);

tempLayers = [
    globalAveragePooling2dLayer("Name","efficientnet-b0|model|blocks_4|se|GlobAvgPool")
    convolution2dLayer([1 1],10,"Name","Conv__337")];
lgraph = addLayers(lgraph,tempLayers);

tempLayers = sigmoidLayer("Name","efficientnet-b0|model|blocks_4|se|SigmoidLayer");
lgraph = addLayers(lgraph,tempLayers);

tempLayers = [
    multiplicationLayer(2,"Name","efficientnet-b0|model|blocks_4|se|MulLayer")
    convolution2dLayer([1 1],240,"Name","Conv__340")
    sigmoidLayer("Name","efficientnet-b0|model|blocks_4|se|SigmoidLayer_1")];
lgraph = addLayers(lgraph,tempLayers);

tempLayers = [
    multiplicationLayer(2,"Name","efficientnet-b0|model|blocks_4|se|MulLayer_1")
    convolution2dLayer([1 1],40,"Name","efficientnet-b0|model|blocks_4|conv2d_1|Conv2D")
    batchNormalizationLayer("Name","efficientnet-b0|model|blocks_4|tpu_batch_normalization_2|FusedBatchNorm","Epsilon",0.00100000004749745)];
lgraph = addLayers(lgraph,tempLayers);

tempLayers = [
    additionLayer(2,"Name","efficientnet-b0|model|blocks_4|Add")
    convolution2dLayer([1 1],240,"Name","efficientnet-b0|model|blocks_5|conv2d|Conv2D")
    batchNormalizationLayer("Name","efficientnet-b0|model|blocks_5|tpu_batch_normalization|FusedBatchNorm","Epsilon",0.00100000004749745)];
lgraph = addLayers(lgraph,tempLayers);

tempLayers = sigmoidLayer("Name","efficientnet-b0|model|blocks_5|SigmoidLayer");
lgraph = addLayers(lgraph,tempLayers);

tempLayers = [
    multiplicationLayer(2,"Name","efficientnet-b0|model|blocks_5|MulLayer")
    groupedConvolution2dLayer([3 3],1,240,"Name","efficientnet-b0|model|blocks_5|depthwise_conv2d|depthwise","Padding",[0 1 0 1],"Stride",[2 2])
    batchNormalizationLayer("Name","efficientnet-b0|model|blocks_5|tpu_batch_normalization_1|FusedBatchNorm","Epsilon",0.00100000004749745)];
lgraph = addLayers(lgraph,tempLayers);

tempLayers = sigmoidLayer("Name","efficientnet-b0|model|blocks_5|SigmoidLayer_1");
lgraph = addLayers(lgraph,tempLayers);

tempLayers = multiplicationLayer(2,"Name","efficientnet-b0|model|blocks_5|MulLayer_1");
lgraph = addLayers(lgraph,tempLayers);

tempLayers = [
    globalAveragePooling2dLayer("Name","efficientnet-b0|model|blocks_5|se|GlobAvgPool")
    convolution2dLayer([1 1],10,"Name","Conv__345")];
lgraph = addLayers(lgraph,tempLayers);

tempLayers = sigmoidLayer("Name","efficientnet-b0|model|blocks_5|se|SigmoidLayer");
lgraph = addLayers(lgraph,tempLayers);

tempLayers = [
    multiplicationLayer(2,"Name","efficientnet-b0|model|blocks_5|se|MulLayer")
    convolution2dLayer([1 1],240,"Name","Conv__348")
    sigmoidLayer("Name","efficientnet-b0|model|blocks_5|se|SigmoidLayer_1")];
lgraph = addLayers(lgraph,tempLayers);

tempLayers = [
    multiplicationLayer(2,"Name","efficientnet-b0|model|blocks_5|se|MulLayer_1")
    convolution2dLayer([1 1],80,"Name","efficientnet-b0|model|blocks_5|conv2d_1|Conv2D")
    batchNormalizationLayer("Name","efficientnet-b0|model|blocks_5|tpu_batch_normalization_2|FusedBatchNorm","Epsilon",0.00100000004749745)];
lgraph = addLayers(lgraph,tempLayers);

tempLayers = [
    convolution2dLayer([1 1],480,"Name","efficientnet-b0|model|blocks_6|conv2d|Conv2D")
    batchNormalizationLayer("Name","efficientnet-b0|model|blocks_6|tpu_batch_normalization|FusedBatchNorm","Epsilon",0.00100000004749745)];
lgraph = addLayers(lgraph,tempLayers);

tempLayers = sigmoidLayer("Name","efficientnet-b0|model|blocks_6|SigmoidLayer");
lgraph = addLayers(lgraph,tempLayers);

tempLayers = [
    multiplicationLayer(2,"Name","efficientnet-b0|model|blocks_6|MulLayer")
    groupedConvolution2dLayer([3 3],1,480,"Name","efficientnet-b0|model|blocks_6|depthwise_conv2d|depthwise","Padding",[1 1 1 1])
    batchNormalizationLayer("Name","efficientnet-b0|model|blocks_6|tpu_batch_normalization_1|FusedBatchNorm","Epsilon",0.00100000004749745)];
lgraph = addLayers(lgraph,tempLayers);

tempLayers = sigmoidLayer("Name","efficientnet-b0|model|blocks_6|SigmoidLayer_1");
lgraph = addLayers(lgraph,tempLayers);

tempLayers = multiplicationLayer(2,"Name","efficientnet-b0|model|blocks_6|MulLayer_1");
lgraph = addLayers(lgraph,tempLayers);

tempLayers = [
    globalAveragePooling2dLayer("Name","efficientnet-b0|model|blocks_6|se|GlobAvgPool")
    convolution2dLayer([1 1],20,"Name","Conv__355")];
lgraph = addLayers(lgraph,tempLayers);

tempLayers = sigmoidLayer("Name","efficientnet-b0|model|blocks_6|se|SigmoidLayer");
lgraph = addLayers(lgraph,tempLayers);

tempLayers = [
    multiplicationLayer(2,"Name","efficientnet-b0|model|blocks_6|se|MulLayer")
    convolution2dLayer([1 1],480,"Name","Conv__358")
    sigmoidLayer("Name","efficientnet-b0|model|blocks_6|se|SigmoidLayer_1")];
lgraph = addLayers(lgraph,tempLayers);

tempLayers = [
    multiplicationLayer(2,"Name","efficientnet-b0|model|blocks_6|se|MulLayer_1")
    convolution2dLayer([1 1],80,"Name","efficientnet-b0|model|blocks_6|conv2d_1|Conv2D")
    batchNormalizationLayer("Name","efficientnet-b0|model|blocks_6|tpu_batch_normalization_2|FusedBatchNorm","Epsilon",0.00100000004749745)];
lgraph = addLayers(lgraph,tempLayers);

tempLayers = additionLayer(2,"Name","efficientnet-b0|model|blocks_6|Add");
lgraph = addLayers(lgraph,tempLayers);

tempLayers = [
    convolution2dLayer([1 1],480,"Name","efficientnet-b0|model|blocks_7|conv2d|Conv2D")
    batchNormalizationLayer("Name","efficientnet-b0|model|blocks_7|tpu_batch_normalization|FusedBatchNorm","Epsilon",0.00100000004749745)];
lgraph = addLayers(lgraph,tempLayers);

tempLayers = sigmoidLayer("Name","efficientnet-b0|model|blocks_7|SigmoidLayer");
lgraph = addLayers(lgraph,tempLayers);

tempLayers = [
    multiplicationLayer(2,"Name","efficientnet-b0|model|blocks_7|MulLayer")
    groupedConvolution2dLayer([3 3],1,480,"Name","efficientnet-b0|model|blocks_7|depthwise_conv2d|depthwise","Padding",[1 1 1 1])
    batchNormalizationLayer("Name","efficientnet-b0|model|blocks_7|tpu_batch_normalization_1|FusedBatchNorm","Epsilon",0.00100000004749745)];
lgraph = addLayers(lgraph,tempLayers);

tempLayers = sigmoidLayer("Name","efficientnet-b0|model|blocks_7|SigmoidLayer_1");
lgraph = addLayers(lgraph,tempLayers);

tempLayers = multiplicationLayer(2,"Name","efficientnet-b0|model|blocks_7|MulLayer_1");
lgraph = addLayers(lgraph,tempLayers);

tempLayers = [
    globalAveragePooling2dLayer("Name","efficientnet-b0|model|blocks_7|se|GlobAvgPool")
    convolution2dLayer([1 1],20,"Name","Conv__365")];
lgraph = addLayers(lgraph,tempLayers);

tempLayers = sigmoidLayer("Name","efficientnet-b0|model|blocks_7|se|SigmoidLayer");
lgraph = addLayers(lgraph,tempLayers);

tempLayers = [
    multiplicationLayer(2,"Name","efficientnet-b0|model|blocks_7|se|MulLayer")
    convolution2dLayer([1 1],480,"Name","Conv__368")
    sigmoidLayer("Name","efficientnet-b0|model|blocks_7|se|SigmoidLayer_1")];
lgraph = addLayers(lgraph,tempLayers);

tempLayers = [
    multiplicationLayer(2,"Name","efficientnet-b0|model|blocks_7|se|MulLayer_1")
    convolution2dLayer([1 1],80,"Name","efficientnet-b0|model|blocks_7|conv2d_1|Conv2D")
    batchNormalizationLayer("Name","efficientnet-b0|model|blocks_7|tpu_batch_normalization_2|FusedBatchNorm","Epsilon",0.00100000004749745)];
lgraph = addLayers(lgraph,tempLayers);

tempLayers = [
    additionLayer(2,"Name","efficientnet-b0|model|blocks_7|Add")
    convolution2dLayer([1 1],480,"Name","efficientnet-b0|model|blocks_8|conv2d|Conv2D")
    batchNormalizationLayer("Name","efficientnet-b0|model|blocks_8|tpu_batch_normalization|FusedBatchNorm","Epsilon",0.00100000004749745)];
lgraph = addLayers(lgraph,tempLayers);

tempLayers = sigmoidLayer("Name","efficientnet-b0|model|blocks_8|SigmoidLayer");
lgraph = addLayers(lgraph,tempLayers);

tempLayers = [
    multiplicationLayer(2,"Name","efficientnet-b0|model|blocks_8|MulLayer")
    groupedConvolution2dLayer([5 5],1,480,"Name","efficientnet-b0|model|blocks_8|depthwise_conv2d|depthwise","Padding",[2 2 2 2])
    batchNormalizationLayer("Name","efficientnet-b0|model|blocks_8|tpu_batch_normalization_1|FusedBatchNorm","Epsilon",0.00100000004749745)];
lgraph = addLayers(lgraph,tempLayers);

tempLayers = sigmoidLayer("Name","efficientnet-b0|model|blocks_8|SigmoidLayer_1");
lgraph = addLayers(lgraph,tempLayers);

tempLayers = multiplicationLayer(2,"Name","efficientnet-b0|model|blocks_8|MulLayer_1");
lgraph = addLayers(lgraph,tempLayers);

tempLayers = [
    globalAveragePooling2dLayer("Name","efficientnet-b0|model|blocks_8|se|GlobAvgPool")
    convolution2dLayer([1 1],20,"Name","Conv__373")];
lgraph = addLayers(lgraph,tempLayers);

tempLayers = sigmoidLayer("Name","efficientnet-b0|model|blocks_8|se|SigmoidLayer");
lgraph = addLayers(lgraph,tempLayers);

tempLayers = [
    multiplicationLayer(2,"Name","efficientnet-b0|model|blocks_8|se|MulLayer")
    convolution2dLayer([1 1],480,"Name","Conv__376")
    sigmoidLayer("Name","efficientnet-b0|model|blocks_8|se|SigmoidLayer_1")];
lgraph = addLayers(lgraph,tempLayers);

tempLayers = [
    multiplicationLayer(2,"Name","efficientnet-b0|model|blocks_8|se|MulLayer_1")
    convolution2dLayer([1 1],112,"Name","efficientnet-b0|model|blocks_8|conv2d_1|Conv2D")
    batchNormalizationLayer("Name","efficientnet-b0|model|blocks_8|tpu_batch_normalization_2|FusedBatchNorm","Epsilon",0.00100000004749745)];
lgraph = addLayers(lgraph,tempLayers);

tempLayers = [
    convolution2dLayer([1 1],672,"Name","efficientnet-b0|model|blocks_9|conv2d|Conv2D")
    batchNormalizationLayer("Name","efficientnet-b0|model|blocks_9|tpu_batch_normalization|FusedBatchNorm","Epsilon",0.00100000004749745)];
lgraph = addLayers(lgraph,tempLayers);

tempLayers = sigmoidLayer("Name","efficientnet-b0|model|blocks_9|SigmoidLayer");
lgraph = addLayers(lgraph,tempLayers);

tempLayers = [
    multiplicationLayer(2,"Name","efficientnet-b0|model|blocks_9|MulLayer")
    groupedConvolution2dLayer([5 5],1,672,"Name","efficientnet-b0|model|blocks_9|depthwise_conv2d|depthwise","Padding",[2 2 2 2])
    batchNormalizationLayer("Name","efficientnet-b0|model|blocks_9|tpu_batch_normalization_1|FusedBatchNorm","Epsilon",0.00100000004749745)];
lgraph = addLayers(lgraph,tempLayers);

tempLayers = sigmoidLayer("Name","efficientnet-b0|model|blocks_9|SigmoidLayer_1");
lgraph = addLayers(lgraph,tempLayers);

tempLayers = multiplicationLayer(2,"Name","efficientnet-b0|model|blocks_9|MulLayer_1");
lgraph = addLayers(lgraph,tempLayers);

tempLayers = [
    globalAveragePooling2dLayer("Name","efficientnet-b0|model|blocks_9|se|GlobAvgPool")
    convolution2dLayer([1 1],28,"Name","Conv__383")];
lgraph = addLayers(lgraph,tempLayers);

tempLayers = sigmoidLayer("Name","efficientnet-b0|model|blocks_9|se|SigmoidLayer");
lgraph = addLayers(lgraph,tempLayers);

tempLayers = [
    multiplicationLayer(2,"Name","efficientnet-b0|model|blocks_9|se|MulLayer")
    convolution2dLayer([1 1],672,"Name","Conv__386")
    sigmoidLayer("Name","efficientnet-b0|model|blocks_9|se|SigmoidLayer_1")];
lgraph = addLayers(lgraph,tempLayers);

tempLayers = [
    multiplicationLayer(2,"Name","efficientnet-b0|model|blocks_9|se|MulLayer_1")
    convolution2dLayer([1 1],112,"Name","efficientnet-b0|model|blocks_9|conv2d_1|Conv2D")
    batchNormalizationLayer("Name","efficientnet-b0|model|blocks_9|tpu_batch_normalization_2|FusedBatchNorm","Epsilon",0.00100000004749745)];
lgraph = addLayers(lgraph,tempLayers);

tempLayers = additionLayer(2,"Name","efficientnet-b0|model|blocks_9|Add");
lgraph = addLayers(lgraph,tempLayers);

tempLayers = [
    convolution2dLayer([1 1],672,"Name","efficientnet-b0|model|blocks_10|conv2d|Conv2D")
    batchNormalizationLayer("Name","efficientnet-b0|model|blocks_10|tpu_batch_normalization|FusedBatchNorm","Epsilon",0.00100000004749745)];
lgraph = addLayers(lgraph,tempLayers);

tempLayers = sigmoidLayer("Name","efficientnet-b0|model|blocks_10|SigmoidLayer");
lgraph = addLayers(lgraph,tempLayers);

tempLayers = [
    multiplicationLayer(2,"Name","efficientnet-b0|model|blocks_10|MulLayer")
    groupedConvolution2dLayer([5 5],1,672,"Name","efficientnet-b0|model|blocks_10|depthwise_conv2d|depthwise","Padding",[2 2 2 2])
    batchNormalizationLayer("Name","efficientnet-b0|model|blocks_10|tpu_batch_normalization_1|FusedBatchNorm","Epsilon",0.00100000004749745)];
lgraph = addLayers(lgraph,tempLayers);

tempLayers = sigmoidLayer("Name","efficientnet-b0|model|blocks_10|SigmoidLayer_1");
lgraph = addLayers(lgraph,tempLayers);

tempLayers = multiplicationLayer(2,"Name","efficientnet-b0|model|blocks_10|MulLayer_1");
lgraph = addLayers(lgraph,tempLayers);

tempLayers = [
    globalAveragePooling2dLayer("Name","efficientnet-b0|model|blocks_10|se|GlobAvgPool")
    convolution2dLayer([1 1],28,"Name","Conv__393")];
lgraph = addLayers(lgraph,tempLayers);

tempLayers = sigmoidLayer("Name","efficientnet-b0|model|blocks_10|se|SigmoidLayer");
lgraph = addLayers(lgraph,tempLayers);

tempLayers = [
    multiplicationLayer(2,"Name","efficientnet-b0|model|blocks_10|se|MulLayer")
    convolution2dLayer([1 1],672,"Name","Conv__396")
    sigmoidLayer("Name","efficientnet-b0|model|blocks_10|se|SigmoidLayer_1")];
lgraph = addLayers(lgraph,tempLayers);

tempLayers = [
    multiplicationLayer(2,"Name","efficientnet-b0|model|blocks_10|se|MulLayer_1")
    convolution2dLayer([1 1],112,"Name","efficientnet-b0|model|blocks_10|conv2d_1|Conv2D")
    batchNormalizationLayer("Name","efficientnet-b0|model|blocks_10|tpu_batch_normalization_2|FusedBatchNorm","Epsilon",0.00100000004749745)];
lgraph = addLayers(lgraph,tempLayers);

tempLayers = [
    additionLayer(2,"Name","efficientnet-b0|model|blocks_10|Add")
    convolution2dLayer([1 1],672,"Name","efficientnet-b0|model|blocks_11|conv2d|Conv2D")
    batchNormalizationLayer("Name","efficientnet-b0|model|blocks_11|tpu_batch_normalization|FusedBatchNorm","Epsilon",0.00100000004749745)];
lgraph = addLayers(lgraph,tempLayers);

tempLayers = sigmoidLayer("Name","efficientnet-b0|model|blocks_11|SigmoidLayer");
lgraph = addLayers(lgraph,tempLayers);

tempLayers = [
    multiplicationLayer(2,"Name","efficientnet-b0|model|blocks_11|MulLayer")
    groupedConvolution2dLayer([5 5],1,672,"Name","efficientnet-b0|model|blocks_11|depthwise_conv2d|depthwise","Padding",[1 2 1 2],"Stride",[2 2])
    batchNormalizationLayer("Name","efficientnet-b0|model|blocks_11|tpu_batch_normalization_1|FusedBatchNorm","Epsilon",0.00100000004749745)];
lgraph = addLayers(lgraph,tempLayers);

tempLayers = sigmoidLayer("Name","efficientnet-b0|model|blocks_11|SigmoidLayer_1");
lgraph = addLayers(lgraph,tempLayers);

tempLayers = multiplicationLayer(2,"Name","efficientnet-b0|model|blocks_11|MulLayer_1");
lgraph = addLayers(lgraph,tempLayers);

tempLayers = [
    globalAveragePooling2dLayer("Name","efficientnet-b0|model|blocks_11|se|GlobAvgPool")
    convolution2dLayer([1 1],28,"Name","Conv__401")];
lgraph = addLayers(lgraph,tempLayers);

tempLayers = sigmoidLayer("Name","efficientnet-b0|model|blocks_11|se|SigmoidLayer");
lgraph = addLayers(lgraph,tempLayers);

tempLayers = [
    multiplicationLayer(2,"Name","efficientnet-b0|model|blocks_11|se|MulLayer")
    convolution2dLayer([1 1],672,"Name","Conv__404")
    sigmoidLayer("Name","efficientnet-b0|model|blocks_11|se|SigmoidLayer_1")];
lgraph = addLayers(lgraph,tempLayers);

tempLayers = [
    multiplicationLayer(2,"Name","efficientnet-b0|model|blocks_11|se|MulLayer_1")
    convolution2dLayer([1 1],192,"Name","efficientnet-b0|model|blocks_11|conv2d_1|Conv2D")
    batchNormalizationLayer("Name","efficientnet-b0|model|blocks_11|tpu_batch_normalization_2|FusedBatchNorm","Epsilon",0.00100000004749745)];
lgraph = addLayers(lgraph,tempLayers);

tempLayers = [
    convolution2dLayer([1 1],1152,"Name","efficientnet-b0|model|blocks_12|conv2d|Conv2D")
    batchNormalizationLayer("Name","efficientnet-b0|model|blocks_12|tpu_batch_normalization|FusedBatchNorm","Epsilon",0.00100000004749745)];
lgraph = addLayers(lgraph,tempLayers);

tempLayers = sigmoidLayer("Name","efficientnet-b0|model|blocks_12|SigmoidLayer");
lgraph = addLayers(lgraph,tempLayers);

tempLayers = [
    multiplicationLayer(2,"Name","efficientnet-b0|model|blocks_12|MulLayer")
    groupedConvolution2dLayer([5 5],1,1152,"Name","efficientnet-b0|model|blocks_12|depthwise_conv2d|depthwise","Padding",[2 2 2 2])
    batchNormalizationLayer("Name","efficientnet-b0|model|blocks_12|tpu_batch_normalization_1|FusedBatchNorm","Epsilon",0.00100000004749745)];
lgraph = addLayers(lgraph,tempLayers);

tempLayers = sigmoidLayer("Name","efficientnet-b0|model|blocks_12|SigmoidLayer_1");
lgraph = addLayers(lgraph,tempLayers);

tempLayers = multiplicationLayer(2,"Name","efficientnet-b0|model|blocks_12|MulLayer_1");
lgraph = addLayers(lgraph,tempLayers);

tempLayers = [
    globalAveragePooling2dLayer("Name","efficientnet-b0|model|blocks_12|se|GlobAvgPool")
    convolution2dLayer([1 1],48,"Name","Conv__411")];
lgraph = addLayers(lgraph,tempLayers);

tempLayers = sigmoidLayer("Name","efficientnet-b0|model|blocks_12|se|SigmoidLayer");
lgraph = addLayers(lgraph,tempLayers);

tempLayers = [
    multiplicationLayer(2,"Name","efficientnet-b0|model|blocks_12|se|MulLayer")
    convolution2dLayer([1 1],1152,"Name","Conv__414")
    sigmoidLayer("Name","efficientnet-b0|model|blocks_12|se|SigmoidLayer_1")];
lgraph = addLayers(lgraph,tempLayers);

tempLayers = [
    multiplicationLayer(2,"Name","efficientnet-b0|model|blocks_12|se|MulLayer_1")
    convolution2dLayer([1 1],192,"Name","efficientnet-b0|model|blocks_12|conv2d_1|Conv2D")
    batchNormalizationLayer("Name","efficientnet-b0|model|blocks_12|tpu_batch_normalization_2|FusedBatchNorm","Epsilon",0.00100000004749745)];
lgraph = addLayers(lgraph,tempLayers);

tempLayers = additionLayer(2,"Name","efficientnet-b0|model|blocks_12|Add");
lgraph = addLayers(lgraph,tempLayers);

tempLayers = [
    convolution2dLayer([1 1],1152,"Name","efficientnet-b0|model|blocks_13|conv2d|Conv2D")
    batchNormalizationLayer("Name","efficientnet-b0|model|blocks_13|tpu_batch_normalization|FusedBatchNorm","Epsilon",0.00100000004749745)];
lgraph = addLayers(lgraph,tempLayers);

tempLayers = sigmoidLayer("Name","efficientnet-b0|model|blocks_13|SigmoidLayer");
lgraph = addLayers(lgraph,tempLayers);

tempLayers = [
    multiplicationLayer(2,"Name","efficientnet-b0|model|blocks_13|MulLayer")
    groupedConvolution2dLayer([5 5],1,1152,"Name","efficientnet-b0|model|blocks_13|depthwise_conv2d|depthwise","Padding",[2 2 2 2])
    batchNormalizationLayer("Name","efficientnet-b0|model|blocks_13|tpu_batch_normalization_1|FusedBatchNorm","Epsilon",0.00100000004749745)];
lgraph = addLayers(lgraph,tempLayers);

tempLayers = sigmoidLayer("Name","efficientnet-b0|model|blocks_13|SigmoidLayer_1");
lgraph = addLayers(lgraph,tempLayers);

tempLayers = multiplicationLayer(2,"Name","efficientnet-b0|model|blocks_13|MulLayer_1");
lgraph = addLayers(lgraph,tempLayers);

tempLayers = [
    globalAveragePooling2dLayer("Name","efficientnet-b0|model|blocks_13|se|GlobAvgPool")
    convolution2dLayer([1 1],48,"Name","Conv__421")];
lgraph = addLayers(lgraph,tempLayers);

tempLayers = sigmoidLayer("Name","efficientnet-b0|model|blocks_13|se|SigmoidLayer");
lgraph = addLayers(lgraph,tempLayers);

tempLayers = [
    multiplicationLayer(2,"Name","efficientnet-b0|model|blocks_13|se|MulLayer")
    convolution2dLayer([1 1],1152,"Name","Conv__424")
    sigmoidLayer("Name","efficientnet-b0|model|blocks_13|se|SigmoidLayer_1")];
lgraph = addLayers(lgraph,tempLayers);

tempLayers = [
    multiplicationLayer(2,"Name","efficientnet-b0|model|blocks_13|se|MulLayer_1")
    convolution2dLayer([1 1],192,"Name","efficientnet-b0|model|blocks_13|conv2d_1|Conv2D")
    batchNormalizationLayer("Name","efficientnet-b0|model|blocks_13|tpu_batch_normalization_2|FusedBatchNorm","Epsilon",0.00100000004749745)];
lgraph = addLayers(lgraph,tempLayers);

tempLayers = additionLayer(2,"Name","efficientnet-b0|model|blocks_13|Add");
lgraph = addLayers(lgraph,tempLayers);

tempLayers = [
    convolution2dLayer([1 1],1152,"Name","efficientnet-b0|model|blocks_14|conv2d|Conv2D")
    batchNormalizationLayer("Name","efficientnet-b0|model|blocks_14|tpu_batch_normalization|FusedBatchNorm","Epsilon",0.00100000004749745)];
lgraph = addLayers(lgraph,tempLayers);

tempLayers = sigmoidLayer("Name","efficientnet-b0|model|blocks_14|SigmoidLayer");
lgraph = addLayers(lgraph,tempLayers);

tempLayers = [
    multiplicationLayer(2,"Name","efficientnet-b0|model|blocks_14|MulLayer")
    groupedConvolution2dLayer([5 5],1,1152,"Name","efficientnet-b0|model|blocks_14|depthwise_conv2d|depthwise","Padding",[2 2 2 2])
    batchNormalizationLayer("Name","efficientnet-b0|model|blocks_14|tpu_batch_normalization_1|FusedBatchNorm","Epsilon",0.00100000004749745)];
lgraph = addLayers(lgraph,tempLayers);

tempLayers = sigmoidLayer("Name","efficientnet-b0|model|blocks_14|SigmoidLayer_1");
lgraph = addLayers(lgraph,tempLayers);

tempLayers = multiplicationLayer(2,"Name","efficientnet-b0|model|blocks_14|MulLayer_1");
lgraph = addLayers(lgraph,tempLayers);

tempLayers = [
    globalAveragePooling2dLayer("Name","efficientnet-b0|model|blocks_14|se|GlobAvgPool")
    convolution2dLayer([1 1],48,"Name","Conv__431")];
lgraph = addLayers(lgraph,tempLayers);

tempLayers = sigmoidLayer("Name","efficientnet-b0|model|blocks_14|se|SigmoidLayer");
lgraph = addLayers(lgraph,tempLayers);

tempLayers = [
    multiplicationLayer(2,"Name","efficientnet-b0|model|blocks_14|se|MulLayer")
    convolution2dLayer([1 1],1152,"Name","Conv__434")
    sigmoidLayer("Name","efficientnet-b0|model|blocks_14|se|SigmoidLayer_1")];
lgraph = addLayers(lgraph,tempLayers);

tempLayers = [
    multiplicationLayer(2,"Name","efficientnet-b0|model|blocks_14|se|MulLayer_1")
    convolution2dLayer([1 1],192,"Name","efficientnet-b0|model|blocks_14|conv2d_1|Conv2D")
    batchNormalizationLayer("Name","efficientnet-b0|model|blocks_14|tpu_batch_normalization_2|FusedBatchNorm","Epsilon",0.00100000004749745)];
lgraph = addLayers(lgraph,tempLayers);

tempLayers = [
    additionLayer(2,"Name","efficientnet-b0|model|blocks_14|Add")
    convolution2dLayer([1 1],1152,"Name","efficientnet-b0|model|blocks_15|conv2d|Conv2D")
    batchNormalizationLayer("Name","efficientnet-b0|model|blocks_15|tpu_batch_normalization|FusedBatchNorm","Epsilon",0.00100000004749745)];
lgraph = addLayers(lgraph,tempLayers);

tempLayers = sigmoidLayer("Name","efficientnet-b0|model|blocks_15|SigmoidLayer");
lgraph = addLayers(lgraph,tempLayers);

tempLayers = [
    multiplicationLayer(2,"Name","efficientnet-b0|model|blocks_15|MulLayer")
    groupedConvolution2dLayer([3 3],1,1152,"Name","efficientnet-b0|model|blocks_15|depthwise_conv2d|depthwise","Padding",[1 1 1 1])
    batchNormalizationLayer("Name","efficientnet-b0|model|blocks_15|tpu_batch_normalization_1|FusedBatchNorm","Epsilon",0.00100000004749745)];
lgraph = addLayers(lgraph,tempLayers);

tempLayers = sigmoidLayer("Name","efficientnet-b0|model|blocks_15|SigmoidLayer_1");
lgraph = addLayers(lgraph,tempLayers);

tempLayers = multiplicationLayer(2,"Name","efficientnet-b0|model|blocks_15|MulLayer_1");
lgraph = addLayers(lgraph,tempLayers);

tempLayers = [
    globalAveragePooling2dLayer("Name","efficientnet-b0|model|blocks_15|se|GlobAvgPool")
    convolution2dLayer([1 1],48,"Name","Conv__439")];
lgraph = addLayers(lgraph,tempLayers);

tempLayers = sigmoidLayer("Name","efficientnet-b0|model|blocks_15|se|SigmoidLayer");
lgraph = addLayers(lgraph,tempLayers);

tempLayers = [
    multiplicationLayer(2,"Name","efficientnet-b0|model|blocks_15|se|MulLayer")
    convolution2dLayer([1 1],1152,"Name","Conv__442")
    sigmoidLayer("Name","efficientnet-b0|model|blocks_15|se|SigmoidLayer_1")];
lgraph = addLayers(lgraph,tempLayers);

tempLayers = [
    multiplicationLayer(2,"Name","efficientnet-b0|model|blocks_15|se|MulLayer_1")
    convolution2dLayer([1 1],320,"Name","efficientnet-b0|model|blocks_15|conv2d_1|Conv2D")
    batchNormalizationLayer("Name","efficientnet-b0|model|blocks_15|tpu_batch_normalization_2|FusedBatchNorm","Epsilon",0.00100000004749745)
    convolution2dLayer([1 1],1280,"Name","efficientnet-b0|model|head|conv2d|Conv2D")
    batchNormalizationLayer("Name","efficientnet-b0|model|head|tpu_batch_normalization|FusedBatchNorm","Epsilon",0.00100000004749745)];
lgraph = addLayers(lgraph,tempLayers);

tempLayers = sigmoidLayer("Name","efficientnet-b0|model|head|SigmoidLayer");
lgraph = addLayers(lgraph,tempLayers);

tempLayers = [
    multiplicationLayer(2,"Name","efficientnet-b0|model|head|MulLayer")
    globalAveragePooling2dLayer("Name","efficientnet-b0|model|head|global_average_pooling2d|GlobAvgPool")
    fullyConnectedLayer(4,"Name","efficientnet-b0|model|head|dense|MatMul")
    softmaxLayer("Name","Softmax")
    classificationLayer("Name","classification")];
lgraph = addLayers(lgraph,tempLayers);

% 清理辅助变量
clear tempLayers;

lgraph = connectLayers(lgraph,"efficientnet-b0|model|stem|tpu_batch_normalization|FusedBatchNorm","efficientnet-b0|model|stem|SigmoidLayer");
lgraph = connectLayers(lgraph,"efficientnet-b0|model|stem|tpu_batch_normalization|FusedBatchNorm","efficientnet-b0|model|stem|MulLayer/in1");
lgraph = connectLayers(lgraph,"efficientnet-b0|model|stem|SigmoidLayer","efficientnet-b0|model|stem|MulLayer/in2");
lgraph = connectLayers(lgraph,"efficientnet-b0|model|blocks_0|tpu_batch_normalization|FusedBatchNorm","efficientnet-b0|model|blocks_0|SigmoidLayer");
lgraph = connectLayers(lgraph,"efficientnet-b0|model|blocks_0|tpu_batch_normalization|FusedBatchNorm","efficientnet-b0|model|blocks_0|MulLayer/in1");
lgraph = connectLayers(lgraph,"efficientnet-b0|model|blocks_0|SigmoidLayer","efficientnet-b0|model|blocks_0|MulLayer/in2");
lgraph = connectLayers(lgraph,"efficientnet-b0|model|blocks_0|MulLayer","efficientnet-b0|model|blocks_0|se|GlobAvgPool");
lgraph = connectLayers(lgraph,"efficientnet-b0|model|blocks_0|MulLayer","efficientnet-b0|model|blocks_0|se|MulLayer_1/in2");
lgraph = connectLayers(lgraph,"Conv__301","efficientnet-b0|model|blocks_0|se|SigmoidLayer");
lgraph = connectLayers(lgraph,"Conv__301","efficientnet-b0|model|blocks_0|se|MulLayer/in1");
lgraph = connectLayers(lgraph,"efficientnet-b0|model|blocks_0|se|SigmoidLayer","efficientnet-b0|model|blocks_0|se|MulLayer/in2");
lgraph = connectLayers(lgraph,"efficientnet-b0|model|blocks_0|se|SigmoidLayer_1","efficientnet-b0|model|blocks_0|se|MulLayer_1/in1");
lgraph = connectLayers(lgraph,"efficientnet-b0|model|blocks_1|tpu_batch_normalization|FusedBatchNorm","efficientnet-b0|model|blocks_1|SigmoidLayer");
lgraph = connectLayers(lgraph,"efficientnet-b0|model|blocks_1|tpu_batch_normalization|FusedBatchNorm","efficientnet-b0|model|blocks_1|MulLayer/in1");
lgraph = connectLayers(lgraph,"efficientnet-b0|model|blocks_1|SigmoidLayer","efficientnet-b0|model|blocks_1|MulLayer/in2");
lgraph = connectLayers(lgraph,"efficientnet-b0|model|blocks_1|tpu_batch_normalization_1|FusedBatchNorm","efficientnet-b0|model|blocks_1|SigmoidLayer_1");
lgraph = connectLayers(lgraph,"efficientnet-b0|model|blocks_1|tpu_batch_normalization_1|FusedBatchNorm","efficientnet-b0|model|blocks_1|MulLayer_1/in1");
lgraph = connectLayers(lgraph,"efficientnet-b0|model|blocks_1|SigmoidLayer_1","efficientnet-b0|model|blocks_1|MulLayer_1/in2");
lgraph = connectLayers(lgraph,"efficientnet-b0|model|blocks_1|MulLayer_1","efficientnet-b0|model|blocks_1|se|GlobAvgPool");
lgraph = connectLayers(lgraph,"efficientnet-b0|model|blocks_1|MulLayer_1","efficientnet-b0|model|blocks_1|se|MulLayer_1/in2");
lgraph = connectLayers(lgraph,"Conv__309","efficientnet-b0|model|blocks_1|se|SigmoidLayer");
lgraph = connectLayers(lgraph,"Conv__309","efficientnet-b0|model|blocks_1|se|MulLayer/in1");
lgraph = connectLayers(lgraph,"efficientnet-b0|model|blocks_1|se|SigmoidLayer","efficientnet-b0|model|blocks_1|se|MulLayer/in2");
lgraph = connectLayers(lgraph,"efficientnet-b0|model|blocks_1|se|SigmoidLayer_1","efficientnet-b0|model|blocks_1|se|MulLayer_1/in1");
lgraph = connectLayers(lgraph,"efficientnet-b0|model|blocks_1|tpu_batch_normalization_2|FusedBatchNorm","efficientnet-b0|model|blocks_2|conv2d|Conv2D");
lgraph = connectLayers(lgraph,"efficientnet-b0|model|blocks_1|tpu_batch_normalization_2|FusedBatchNorm","efficientnet-b0|model|blocks_2|Add/in2");
lgraph = connectLayers(lgraph,"efficientnet-b0|model|blocks_2|tpu_batch_normalization|FusedBatchNorm","efficientnet-b0|model|blocks_2|SigmoidLayer");
lgraph = connectLayers(lgraph,"efficientnet-b0|model|blocks_2|tpu_batch_normalization|FusedBatchNorm","efficientnet-b0|model|blocks_2|MulLayer/in1");
lgraph = connectLayers(lgraph,"efficientnet-b0|model|blocks_2|SigmoidLayer","efficientnet-b0|model|blocks_2|MulLayer/in2");
lgraph = connectLayers(lgraph,"efficientnet-b0|model|blocks_2|tpu_batch_normalization_1|FusedBatchNorm","efficientnet-b0|model|blocks_2|SigmoidLayer_1");
lgraph = connectLayers(lgraph,"efficientnet-b0|model|blocks_2|tpu_batch_normalization_1|FusedBatchNorm","efficientnet-b0|model|blocks_2|MulLayer_1/in1");
lgraph = connectLayers(lgraph,"efficientnet-b0|model|blocks_2|SigmoidLayer_1","efficientnet-b0|model|blocks_2|MulLayer_1/in2");
lgraph = connectLayers(lgraph,"efficientnet-b0|model|blocks_2|MulLayer_1","efficientnet-b0|model|blocks_2|se|GlobAvgPool");
lgraph = connectLayers(lgraph,"efficientnet-b0|model|blocks_2|MulLayer_1","efficientnet-b0|model|blocks_2|se|MulLayer_1/in2");
lgraph = connectLayers(lgraph,"Conv__319","efficientnet-b0|model|blocks_2|se|SigmoidLayer");
lgraph = connectLayers(lgraph,"Conv__319","efficientnet-b0|model|blocks_2|se|MulLayer/in1");
lgraph = connectLayers(lgraph,"efficientnet-b0|model|blocks_2|se|SigmoidLayer","efficientnet-b0|model|blocks_2|se|MulLayer/in2");
lgraph = connectLayers(lgraph,"efficientnet-b0|model|blocks_2|se|SigmoidLayer_1","efficientnet-b0|model|blocks_2|se|MulLayer_1/in1");
lgraph = connectLayers(lgraph,"efficientnet-b0|model|blocks_2|tpu_batch_normalization_2|FusedBatchNorm","efficientnet-b0|model|blocks_2|Add/in1");
lgraph = connectLayers(lgraph,"efficientnet-b0|model|blocks_3|tpu_batch_normalization|FusedBatchNorm","efficientnet-b0|model|blocks_3|SigmoidLayer");
lgraph = connectLayers(lgraph,"efficientnet-b0|model|blocks_3|tpu_batch_normalization|FusedBatchNorm","efficientnet-b0|model|blocks_3|MulLayer/in1");
lgraph = connectLayers(lgraph,"efficientnet-b0|model|blocks_3|SigmoidLayer","efficientnet-b0|model|blocks_3|MulLayer/in2");
lgraph = connectLayers(lgraph,"efficientnet-b0|model|blocks_3|tpu_batch_normalization_1|FusedBatchNorm","efficientnet-b0|model|blocks_3|SigmoidLayer_1");
lgraph = connectLayers(lgraph,"efficientnet-b0|model|blocks_3|tpu_batch_normalization_1|FusedBatchNorm","efficientnet-b0|model|blocks_3|MulLayer_1/in1");
lgraph = connectLayers(lgraph,"efficientnet-b0|model|blocks_3|SigmoidLayer_1","efficientnet-b0|model|blocks_3|MulLayer_1/in2");
lgraph = connectLayers(lgraph,"efficientnet-b0|model|blocks_3|MulLayer_1","efficientnet-b0|model|blocks_3|se|GlobAvgPool");
lgraph = connectLayers(lgraph,"efficientnet-b0|model|blocks_3|MulLayer_1","efficientnet-b0|model|blocks_3|se|MulLayer_1/in2");
lgraph = connectLayers(lgraph,"Conv__327","efficientnet-b0|model|blocks_3|se|SigmoidLayer");
lgraph = connectLayers(lgraph,"Conv__327","efficientnet-b0|model|blocks_3|se|MulLayer/in1");
lgraph = connectLayers(lgraph,"efficientnet-b0|model|blocks_3|se|SigmoidLayer","efficientnet-b0|model|blocks_3|se|MulLayer/in2");
lgraph = connectLayers(lgraph,"efficientnet-b0|model|blocks_3|se|SigmoidLayer_1","efficientnet-b0|model|blocks_3|se|MulLayer_1/in1");
lgraph = connectLayers(lgraph,"efficientnet-b0|model|blocks_3|tpu_batch_normalization_2|FusedBatchNorm","efficientnet-b0|model|blocks_4|conv2d|Conv2D");
lgraph = connectLayers(lgraph,"efficientnet-b0|model|blocks_3|tpu_batch_normalization_2|FusedBatchNorm","efficientnet-b0|model|blocks_4|Add/in2");
lgraph = connectLayers(lgraph,"efficientnet-b0|model|blocks_4|tpu_batch_normalization|FusedBatchNorm","efficientnet-b0|model|blocks_4|SigmoidLayer");
lgraph = connectLayers(lgraph,"efficientnet-b0|model|blocks_4|tpu_batch_normalization|FusedBatchNorm","efficientnet-b0|model|blocks_4|MulLayer/in1");
lgraph = connectLayers(lgraph,"efficientnet-b0|model|blocks_4|SigmoidLayer","efficientnet-b0|model|blocks_4|MulLayer/in2");
lgraph = connectLayers(lgraph,"efficientnet-b0|model|blocks_4|tpu_batch_normalization_1|FusedBatchNorm","efficientnet-b0|model|blocks_4|SigmoidLayer_1");
lgraph = connectLayers(lgraph,"efficientnet-b0|model|blocks_4|tpu_batch_normalization_1|FusedBatchNorm","efficientnet-b0|model|blocks_4|MulLayer_1/in1");
lgraph = connectLayers(lgraph,"efficientnet-b0|model|blocks_4|SigmoidLayer_1","efficientnet-b0|model|blocks_4|MulLayer_1/in2");
lgraph = connectLayers(lgraph,"efficientnet-b0|model|blocks_4|MulLayer_1","efficientnet-b0|model|blocks_4|se|GlobAvgPool");
lgraph = connectLayers(lgraph,"efficientnet-b0|model|blocks_4|MulLayer_1","efficientnet-b0|model|blocks_4|se|MulLayer_1/in2");
lgraph = connectLayers(lgraph,"Conv__337","efficientnet-b0|model|blocks_4|se|SigmoidLayer");
lgraph = connectLayers(lgraph,"Conv__337","efficientnet-b0|model|blocks_4|se|MulLayer/in1");
lgraph = connectLayers(lgraph,"efficientnet-b0|model|blocks_4|se|SigmoidLayer","efficientnet-b0|model|blocks_4|se|MulLayer/in2");
lgraph = connectLayers(lgraph,"efficientnet-b0|model|blocks_4|se|SigmoidLayer_1","efficientnet-b0|model|blocks_4|se|MulLayer_1/in1");
lgraph = connectLayers(lgraph,"efficientnet-b0|model|blocks_4|tpu_batch_normalization_2|FusedBatchNorm","efficientnet-b0|model|blocks_4|Add/in1");
lgraph = connectLayers(lgraph,"efficientnet-b0|model|blocks_5|tpu_batch_normalization|FusedBatchNorm","efficientnet-b0|model|blocks_5|SigmoidLayer");
lgraph = connectLayers(lgraph,"efficientnet-b0|model|blocks_5|tpu_batch_normalization|FusedBatchNorm","efficientnet-b0|model|blocks_5|MulLayer/in1");
lgraph = connectLayers(lgraph,"efficientnet-b0|model|blocks_5|SigmoidLayer","efficientnet-b0|model|blocks_5|MulLayer/in2");
lgraph = connectLayers(lgraph,"efficientnet-b0|model|blocks_5|tpu_batch_normalization_1|FusedBatchNorm","efficientnet-b0|model|blocks_5|SigmoidLayer_1");
lgraph = connectLayers(lgraph,"efficientnet-b0|model|blocks_5|tpu_batch_normalization_1|FusedBatchNorm","efficientnet-b0|model|blocks_5|MulLayer_1/in1");
lgraph = connectLayers(lgraph,"efficientnet-b0|model|blocks_5|SigmoidLayer_1","efficientnet-b0|model|blocks_5|MulLayer_1/in2");
lgraph = connectLayers(lgraph,"efficientnet-b0|model|blocks_5|MulLayer_1","efficientnet-b0|model|blocks_5|se|GlobAvgPool");
lgraph = connectLayers(lgraph,"efficientnet-b0|model|blocks_5|MulLayer_1","efficientnet-b0|model|blocks_5|se|MulLayer_1/in2");
lgraph = connectLayers(lgraph,"Conv__345","efficientnet-b0|model|blocks_5|se|SigmoidLayer");
lgraph = connectLayers(lgraph,"Conv__345","efficientnet-b0|model|blocks_5|se|MulLayer/in1");
lgraph = connectLayers(lgraph,"efficientnet-b0|model|blocks_5|se|SigmoidLayer","efficientnet-b0|model|blocks_5|se|MulLayer/in2");
lgraph = connectLayers(lgraph,"efficientnet-b0|model|blocks_5|se|SigmoidLayer_1","efficientnet-b0|model|blocks_5|se|MulLayer_1/in1");
lgraph = connectLayers(lgraph,"efficientnet-b0|model|blocks_5|tpu_batch_normalization_2|FusedBatchNorm","efficientnet-b0|model|blocks_6|conv2d|Conv2D");
lgraph = connectLayers(lgraph,"efficientnet-b0|model|blocks_5|tpu_batch_normalization_2|FusedBatchNorm","efficientnet-b0|model|blocks_6|Add/in2");
lgraph = connectLayers(lgraph,"efficientnet-b0|model|blocks_6|tpu_batch_normalization|FusedBatchNorm","efficientnet-b0|model|blocks_6|SigmoidLayer");
lgraph = connectLayers(lgraph,"efficientnet-b0|model|blocks_6|tpu_batch_normalization|FusedBatchNorm","efficientnet-b0|model|blocks_6|MulLayer/in1");
lgraph = connectLayers(lgraph,"efficientnet-b0|model|blocks_6|SigmoidLayer","efficientnet-b0|model|blocks_6|MulLayer/in2");
lgraph = connectLayers(lgraph,"efficientnet-b0|model|blocks_6|tpu_batch_normalization_1|FusedBatchNorm","efficientnet-b0|model|blocks_6|SigmoidLayer_1");
lgraph = connectLayers(lgraph,"efficientnet-b0|model|blocks_6|tpu_batch_normalization_1|FusedBatchNorm","efficientnet-b0|model|blocks_6|MulLayer_1/in1");
lgraph = connectLayers(lgraph,"efficientnet-b0|model|blocks_6|SigmoidLayer_1","efficientnet-b0|model|blocks_6|MulLayer_1/in2");
lgraph = connectLayers(lgraph,"efficientnet-b0|model|blocks_6|MulLayer_1","efficientnet-b0|model|blocks_6|se|GlobAvgPool");
lgraph = connectLayers(lgraph,"efficientnet-b0|model|blocks_6|MulLayer_1","efficientnet-b0|model|blocks_6|se|MulLayer_1/in2");
lgraph = connectLayers(lgraph,"Conv__355","efficientnet-b0|model|blocks_6|se|SigmoidLayer");
lgraph = connectLayers(lgraph,"Conv__355","efficientnet-b0|model|blocks_6|se|MulLayer/in1");
lgraph = connectLayers(lgraph,"efficientnet-b0|model|blocks_6|se|SigmoidLayer","efficientnet-b0|model|blocks_6|se|MulLayer/in2");
lgraph = connectLayers(lgraph,"efficientnet-b0|model|blocks_6|se|SigmoidLayer_1","efficientnet-b0|model|blocks_6|se|MulLayer_1/in1");
lgraph = connectLayers(lgraph,"efficientnet-b0|model|blocks_6|tpu_batch_normalization_2|FusedBatchNorm","efficientnet-b0|model|blocks_6|Add/in1");
lgraph = connectLayers(lgraph,"efficientnet-b0|model|blocks_6|Add","efficientnet-b0|model|blocks_7|conv2d|Conv2D");
lgraph = connectLayers(lgraph,"efficientnet-b0|model|blocks_6|Add","efficientnet-b0|model|blocks_7|Add/in2");
lgraph = connectLayers(lgraph,"efficientnet-b0|model|blocks_7|tpu_batch_normalization|FusedBatchNorm","efficientnet-b0|model|blocks_7|SigmoidLayer");
lgraph = connectLayers(lgraph,"efficientnet-b0|model|blocks_7|tpu_batch_normalization|FusedBatchNorm","efficientnet-b0|model|blocks_7|MulLayer/in1");
lgraph = connectLayers(lgraph,"efficientnet-b0|model|blocks_7|SigmoidLayer","efficientnet-b0|model|blocks_7|MulLayer/in2");
lgraph = connectLayers(lgraph,"efficientnet-b0|model|blocks_7|tpu_batch_normalization_1|FusedBatchNorm","efficientnet-b0|model|blocks_7|SigmoidLayer_1");
lgraph = connectLayers(lgraph,"efficientnet-b0|model|blocks_7|tpu_batch_normalization_1|FusedBatchNorm","efficientnet-b0|model|blocks_7|MulLayer_1/in1");
lgraph = connectLayers(lgraph,"efficientnet-b0|model|blocks_7|SigmoidLayer_1","efficientnet-b0|model|blocks_7|MulLayer_1/in2");
lgraph = connectLayers(lgraph,"efficientnet-b0|model|blocks_7|MulLayer_1","efficientnet-b0|model|blocks_7|se|GlobAvgPool");
lgraph = connectLayers(lgraph,"efficientnet-b0|model|blocks_7|MulLayer_1","efficientnet-b0|model|blocks_7|se|MulLayer_1/in2");
lgraph = connectLayers(lgraph,"Conv__365","efficientnet-b0|model|blocks_7|se|SigmoidLayer");
lgraph = connectLayers(lgraph,"Conv__365","efficientnet-b0|model|blocks_7|se|MulLayer/in1");
lgraph = connectLayers(lgraph,"efficientnet-b0|model|blocks_7|se|SigmoidLayer","efficientnet-b0|model|blocks_7|se|MulLayer/in2");
lgraph = connectLayers(lgraph,"efficientnet-b0|model|blocks_7|se|SigmoidLayer_1","efficientnet-b0|model|blocks_7|se|MulLayer_1/in1");
lgraph = connectLayers(lgraph,"efficientnet-b0|model|blocks_7|tpu_batch_normalization_2|FusedBatchNorm","efficientnet-b0|model|blocks_7|Add/in1");
lgraph = connectLayers(lgraph,"efficientnet-b0|model|blocks_8|tpu_batch_normalization|FusedBatchNorm","efficientnet-b0|model|blocks_8|SigmoidLayer");
lgraph = connectLayers(lgraph,"efficientnet-b0|model|blocks_8|tpu_batch_normalization|FusedBatchNorm","efficientnet-b0|model|blocks_8|MulLayer/in1");
lgraph = connectLayers(lgraph,"efficientnet-b0|model|blocks_8|SigmoidLayer","efficientnet-b0|model|blocks_8|MulLayer/in2");
lgraph = connectLayers(lgraph,"efficientnet-b0|model|blocks_8|tpu_batch_normalization_1|FusedBatchNorm","efficientnet-b0|model|blocks_8|SigmoidLayer_1");
lgraph = connectLayers(lgraph,"efficientnet-b0|model|blocks_8|tpu_batch_normalization_1|FusedBatchNorm","efficientnet-b0|model|blocks_8|MulLayer_1/in1");
lgraph = connectLayers(lgraph,"efficientnet-b0|model|blocks_8|SigmoidLayer_1","efficientnet-b0|model|blocks_8|MulLayer_1/in2");
lgraph = connectLayers(lgraph,"efficientnet-b0|model|blocks_8|MulLayer_1","efficientnet-b0|model|blocks_8|se|GlobAvgPool");
lgraph = connectLayers(lgraph,"efficientnet-b0|model|blocks_8|MulLayer_1","efficientnet-b0|model|blocks_8|se|MulLayer_1/in2");
lgraph = connectLayers(lgraph,"Conv__373","efficientnet-b0|model|blocks_8|se|SigmoidLayer");
lgraph = connectLayers(lgraph,"Conv__373","efficientnet-b0|model|blocks_8|se|MulLayer/in1");
lgraph = connectLayers(lgraph,"efficientnet-b0|model|blocks_8|se|SigmoidLayer","efficientnet-b0|model|blocks_8|se|MulLayer/in2");
lgraph = connectLayers(lgraph,"efficientnet-b0|model|blocks_8|se|SigmoidLayer_1","efficientnet-b0|model|blocks_8|se|MulLayer_1/in1");
lgraph = connectLayers(lgraph,"efficientnet-b0|model|blocks_8|tpu_batch_normalization_2|FusedBatchNorm","efficientnet-b0|model|blocks_9|conv2d|Conv2D");
lgraph = connectLayers(lgraph,"efficientnet-b0|model|blocks_8|tpu_batch_normalization_2|FusedBatchNorm","efficientnet-b0|model|blocks_9|Add/in2");
lgraph = connectLayers(lgraph,"efficientnet-b0|model|blocks_9|tpu_batch_normalization|FusedBatchNorm","efficientnet-b0|model|blocks_9|SigmoidLayer");
lgraph = connectLayers(lgraph,"efficientnet-b0|model|blocks_9|tpu_batch_normalization|FusedBatchNorm","efficientnet-b0|model|blocks_9|MulLayer/in1");
lgraph = connectLayers(lgraph,"efficientnet-b0|model|blocks_9|SigmoidLayer","efficientnet-b0|model|blocks_9|MulLayer/in2");
lgraph = connectLayers(lgraph,"efficientnet-b0|model|blocks_9|tpu_batch_normalization_1|FusedBatchNorm","efficientnet-b0|model|blocks_9|SigmoidLayer_1");
lgraph = connectLayers(lgraph,"efficientnet-b0|model|blocks_9|tpu_batch_normalization_1|FusedBatchNorm","efficientnet-b0|model|blocks_9|MulLayer_1/in1");
lgraph = connectLayers(lgraph,"efficientnet-b0|model|blocks_9|SigmoidLayer_1","efficientnet-b0|model|blocks_9|MulLayer_1/in2");
lgraph = connectLayers(lgraph,"efficientnet-b0|model|blocks_9|MulLayer_1","efficientnet-b0|model|blocks_9|se|GlobAvgPool");
lgraph = connectLayers(lgraph,"efficientnet-b0|model|blocks_9|MulLayer_1","efficientnet-b0|model|blocks_9|se|MulLayer_1/in2");
lgraph = connectLayers(lgraph,"Conv__383","efficientnet-b0|model|blocks_9|se|SigmoidLayer");
lgraph = connectLayers(lgraph,"Conv__383","efficientnet-b0|model|blocks_9|se|MulLayer/in1");
lgraph = connectLayers(lgraph,"efficientnet-b0|model|blocks_9|se|SigmoidLayer","efficientnet-b0|model|blocks_9|se|MulLayer/in2");
lgraph = connectLayers(lgraph,"efficientnet-b0|model|blocks_9|se|SigmoidLayer_1","efficientnet-b0|model|blocks_9|se|MulLayer_1/in1");
lgraph = connectLayers(lgraph,"efficientnet-b0|model|blocks_9|tpu_batch_normalization_2|FusedBatchNorm","efficientnet-b0|model|blocks_9|Add/in1");
lgraph = connectLayers(lgraph,"efficientnet-b0|model|blocks_9|Add","efficientnet-b0|model|blocks_10|conv2d|Conv2D");
lgraph = connectLayers(lgraph,"efficientnet-b0|model|blocks_9|Add","efficientnet-b0|model|blocks_10|Add/in2");
lgraph = connectLayers(lgraph,"efficientnet-b0|model|blocks_10|tpu_batch_normalization|FusedBatchNorm","efficientnet-b0|model|blocks_10|SigmoidLayer");
lgraph = connectLayers(lgraph,"efficientnet-b0|model|blocks_10|tpu_batch_normalization|FusedBatchNorm","efficientnet-b0|model|blocks_10|MulLayer/in1");
lgraph = connectLayers(lgraph,"efficientnet-b0|model|blocks_10|SigmoidLayer","efficientnet-b0|model|blocks_10|MulLayer/in2");
lgraph = connectLayers(lgraph,"efficientnet-b0|model|blocks_10|tpu_batch_normalization_1|FusedBatchNorm","efficientnet-b0|model|blocks_10|SigmoidLayer_1");
lgraph = connectLayers(lgraph,"efficientnet-b0|model|blocks_10|tpu_batch_normalization_1|FusedBatchNorm","efficientnet-b0|model|blocks_10|MulLayer_1/in1");
lgraph = connectLayers(lgraph,"efficientnet-b0|model|blocks_10|SigmoidLayer_1","efficientnet-b0|model|blocks_10|MulLayer_1/in2");
lgraph = connectLayers(lgraph,"efficientnet-b0|model|blocks_10|MulLayer_1","efficientnet-b0|model|blocks_10|se|GlobAvgPool");
lgraph = connectLayers(lgraph,"efficientnet-b0|model|blocks_10|MulLayer_1","efficientnet-b0|model|blocks_10|se|MulLayer_1/in2");
lgraph = connectLayers(lgraph,"Conv__393","efficientnet-b0|model|blocks_10|se|SigmoidLayer");
lgraph = connectLayers(lgraph,"Conv__393","efficientnet-b0|model|blocks_10|se|MulLayer/in1");
lgraph = connectLayers(lgraph,"efficientnet-b0|model|blocks_10|se|SigmoidLayer","efficientnet-b0|model|blocks_10|se|MulLayer/in2");
lgraph = connectLayers(lgraph,"efficientnet-b0|model|blocks_10|se|SigmoidLayer_1","efficientnet-b0|model|blocks_10|se|MulLayer_1/in1");
lgraph = connectLayers(lgraph,"efficientnet-b0|model|blocks_10|tpu_batch_normalization_2|FusedBatchNorm","efficientnet-b0|model|blocks_10|Add/in1");
lgraph = connectLayers(lgraph,"efficientnet-b0|model|blocks_11|tpu_batch_normalization|FusedBatchNorm","efficientnet-b0|model|blocks_11|SigmoidLayer");
lgraph = connectLayers(lgraph,"efficientnet-b0|model|blocks_11|tpu_batch_normalization|FusedBatchNorm","efficientnet-b0|model|blocks_11|MulLayer/in1");
lgraph = connectLayers(lgraph,"efficientnet-b0|model|blocks_11|SigmoidLayer","efficientnet-b0|model|blocks_11|MulLayer/in2");
lgraph = connectLayers(lgraph,"efficientnet-b0|model|blocks_11|tpu_batch_normalization_1|FusedBatchNorm","efficientnet-b0|model|blocks_11|SigmoidLayer_1");
lgraph = connectLayers(lgraph,"efficientnet-b0|model|blocks_11|tpu_batch_normalization_1|FusedBatchNorm","efficientnet-b0|model|blocks_11|MulLayer_1/in1");
lgraph = connectLayers(lgraph,"efficientnet-b0|model|blocks_11|SigmoidLayer_1","efficientnet-b0|model|blocks_11|MulLayer_1/in2");
lgraph = connectLayers(lgraph,"efficientnet-b0|model|blocks_11|MulLayer_1","efficientnet-b0|model|blocks_11|se|GlobAvgPool");
lgraph = connectLayers(lgraph,"efficientnet-b0|model|blocks_11|MulLayer_1","efficientnet-b0|model|blocks_11|se|MulLayer_1/in2");
lgraph = connectLayers(lgraph,"Conv__401","efficientnet-b0|model|blocks_11|se|SigmoidLayer");
lgraph = connectLayers(lgraph,"Conv__401","efficientnet-b0|model|blocks_11|se|MulLayer/in1");
lgraph = connectLayers(lgraph,"efficientnet-b0|model|blocks_11|se|SigmoidLayer","efficientnet-b0|model|blocks_11|se|MulLayer/in2");
lgraph = connectLayers(lgraph,"efficientnet-b0|model|blocks_11|se|SigmoidLayer_1","efficientnet-b0|model|blocks_11|se|MulLayer_1/in1");
lgraph = connectLayers(lgraph,"efficientnet-b0|model|blocks_11|tpu_batch_normalization_2|FusedBatchNorm","efficientnet-b0|model|blocks_12|conv2d|Conv2D");
lgraph = connectLayers(lgraph,"efficientnet-b0|model|blocks_11|tpu_batch_normalization_2|FusedBatchNorm","efficientnet-b0|model|blocks_12|Add/in2");
lgraph = connectLayers(lgraph,"efficientnet-b0|model|blocks_12|tpu_batch_normalization|FusedBatchNorm","efficientnet-b0|model|blocks_12|SigmoidLayer");
lgraph = connectLayers(lgraph,"efficientnet-b0|model|blocks_12|tpu_batch_normalization|FusedBatchNorm","efficientnet-b0|model|blocks_12|MulLayer/in1");
lgraph = connectLayers(lgraph,"efficientnet-b0|model|blocks_12|SigmoidLayer","efficientnet-b0|model|blocks_12|MulLayer/in2");
lgraph = connectLayers(lgraph,"efficientnet-b0|model|blocks_12|tpu_batch_normalization_1|FusedBatchNorm","efficientnet-b0|model|blocks_12|SigmoidLayer_1");
lgraph = connectLayers(lgraph,"efficientnet-b0|model|blocks_12|tpu_batch_normalization_1|FusedBatchNorm","efficientnet-b0|model|blocks_12|MulLayer_1/in1");
lgraph = connectLayers(lgraph,"efficientnet-b0|model|blocks_12|SigmoidLayer_1","efficientnet-b0|model|blocks_12|MulLayer_1/in2");
lgraph = connectLayers(lgraph,"efficientnet-b0|model|blocks_12|MulLayer_1","efficientnet-b0|model|blocks_12|se|GlobAvgPool");
lgraph = connectLayers(lgraph,"efficientnet-b0|model|blocks_12|MulLayer_1","efficientnet-b0|model|blocks_12|se|MulLayer_1/in2");
lgraph = connectLayers(lgraph,"Conv__411","efficientnet-b0|model|blocks_12|se|SigmoidLayer");
lgraph = connectLayers(lgraph,"Conv__411","efficientnet-b0|model|blocks_12|se|MulLayer/in1");
lgraph = connectLayers(lgraph,"efficientnet-b0|model|blocks_12|se|SigmoidLayer","efficientnet-b0|model|blocks_12|se|MulLayer/in2");
lgraph = connectLayers(lgraph,"efficientnet-b0|model|blocks_12|se|SigmoidLayer_1","efficientnet-b0|model|blocks_12|se|MulLayer_1/in1");
lgraph = connectLayers(lgraph,"efficientnet-b0|model|blocks_12|tpu_batch_normalization_2|FusedBatchNorm","efficientnet-b0|model|blocks_12|Add/in1");
lgraph = connectLayers(lgraph,"efficientnet-b0|model|blocks_12|Add","efficientnet-b0|model|blocks_13|conv2d|Conv2D");
lgraph = connectLayers(lgraph,"efficientnet-b0|model|blocks_12|Add","efficientnet-b0|model|blocks_13|Add/in2");
lgraph = connectLayers(lgraph,"efficientnet-b0|model|blocks_13|tpu_batch_normalization|FusedBatchNorm","efficientnet-b0|model|blocks_13|SigmoidLayer");
lgraph = connectLayers(lgraph,"efficientnet-b0|model|blocks_13|tpu_batch_normalization|FusedBatchNorm","efficientnet-b0|model|blocks_13|MulLayer/in1");
lgraph = connectLayers(lgraph,"efficientnet-b0|model|blocks_13|SigmoidLayer","efficientnet-b0|model|blocks_13|MulLayer/in2");
lgraph = connectLayers(lgraph,"efficientnet-b0|model|blocks_13|tpu_batch_normalization_1|FusedBatchNorm","efficientnet-b0|model|blocks_13|SigmoidLayer_1");
lgraph = connectLayers(lgraph,"efficientnet-b0|model|blocks_13|tpu_batch_normalization_1|FusedBatchNorm","efficientnet-b0|model|blocks_13|MulLayer_1/in1");
lgraph = connectLayers(lgraph,"efficientnet-b0|model|blocks_13|SigmoidLayer_1","efficientnet-b0|model|blocks_13|MulLayer_1/in2");
lgraph = connectLayers(lgraph,"efficientnet-b0|model|blocks_13|MulLayer_1","efficientnet-b0|model|blocks_13|se|GlobAvgPool");
lgraph = connectLayers(lgraph,"efficientnet-b0|model|blocks_13|MulLayer_1","efficientnet-b0|model|blocks_13|se|MulLayer_1/in2");
lgraph = connectLayers(lgraph,"Conv__421","efficientnet-b0|model|blocks_13|se|SigmoidLayer");
lgraph = connectLayers(lgraph,"Conv__421","efficientnet-b0|model|blocks_13|se|MulLayer/in1");
lgraph = connectLayers(lgraph,"efficientnet-b0|model|blocks_13|se|SigmoidLayer","efficientnet-b0|model|blocks_13|se|MulLayer/in2");
lgraph = connectLayers(lgraph,"efficientnet-b0|model|blocks_13|se|SigmoidLayer_1","efficientnet-b0|model|blocks_13|se|MulLayer_1/in1");
lgraph = connectLayers(lgraph,"efficientnet-b0|model|blocks_13|tpu_batch_normalization_2|FusedBatchNorm","efficientnet-b0|model|blocks_13|Add/in1");
lgraph = connectLayers(lgraph,"efficientnet-b0|model|blocks_13|Add","efficientnet-b0|model|blocks_14|conv2d|Conv2D");
lgraph = connectLayers(lgraph,"efficientnet-b0|model|blocks_13|Add","efficientnet-b0|model|blocks_14|Add/in2");
lgraph = connectLayers(lgraph,"efficientnet-b0|model|blocks_14|tpu_batch_normalization|FusedBatchNorm","efficientnet-b0|model|blocks_14|SigmoidLayer");
lgraph = connectLayers(lgraph,"efficientnet-b0|model|blocks_14|tpu_batch_normalization|FusedBatchNorm","efficientnet-b0|model|blocks_14|MulLayer/in1");
lgraph = connectLayers(lgraph,"efficientnet-b0|model|blocks_14|SigmoidLayer","efficientnet-b0|model|blocks_14|MulLayer/in2");
lgraph = connectLayers(lgraph,"efficientnet-b0|model|blocks_14|tpu_batch_normalization_1|FusedBatchNorm","efficientnet-b0|model|blocks_14|SigmoidLayer_1");
lgraph = connectLayers(lgraph,"efficientnet-b0|model|blocks_14|tpu_batch_normalization_1|FusedBatchNorm","efficientnet-b0|model|blocks_14|MulLayer_1/in1");
lgraph = connectLayers(lgraph,"efficientnet-b0|model|blocks_14|SigmoidLayer_1","efficientnet-b0|model|blocks_14|MulLayer_1/in2");
lgraph = connectLayers(lgraph,"efficientnet-b0|model|blocks_14|MulLayer_1","efficientnet-b0|model|blocks_14|se|GlobAvgPool");
lgraph = connectLayers(lgraph,"efficientnet-b0|model|blocks_14|MulLayer_1","efficientnet-b0|model|blocks_14|se|MulLayer_1/in2");
lgraph = connectLayers(lgraph,"Conv__431","efficientnet-b0|model|blocks_14|se|SigmoidLayer");
lgraph = connectLayers(lgraph,"Conv__431","efficientnet-b0|model|blocks_14|se|MulLayer/in1");
lgraph = connectLayers(lgraph,"efficientnet-b0|model|blocks_14|se|SigmoidLayer","efficientnet-b0|model|blocks_14|se|MulLayer/in2");
lgraph = connectLayers(lgraph,"efficientnet-b0|model|blocks_14|se|SigmoidLayer_1","efficientnet-b0|model|blocks_14|se|MulLayer_1/in1");
lgraph = connectLayers(lgraph,"efficientnet-b0|model|blocks_14|tpu_batch_normalization_2|FusedBatchNorm","efficientnet-b0|model|blocks_14|Add/in1");
lgraph = connectLayers(lgraph,"efficientnet-b0|model|blocks_15|tpu_batch_normalization|FusedBatchNorm","efficientnet-b0|model|blocks_15|SigmoidLayer");
lgraph = connectLayers(lgraph,"efficientnet-b0|model|blocks_15|tpu_batch_normalization|FusedBatchNorm","efficientnet-b0|model|blocks_15|MulLayer/in1");
lgraph = connectLayers(lgraph,"efficientnet-b0|model|blocks_15|SigmoidLayer","efficientnet-b0|model|blocks_15|MulLayer/in2");
lgraph = connectLayers(lgraph,"efficientnet-b0|model|blocks_15|tpu_batch_normalization_1|FusedBatchNorm","efficientnet-b0|model|blocks_15|SigmoidLayer_1");
lgraph = connectLayers(lgraph,"efficientnet-b0|model|blocks_15|tpu_batch_normalization_1|FusedBatchNorm","efficientnet-b0|model|blocks_15|MulLayer_1/in1");
lgraph = connectLayers(lgraph,"efficientnet-b0|model|blocks_15|SigmoidLayer_1","efficientnet-b0|model|blocks_15|MulLayer_1/in2");
lgraph = connectLayers(lgraph,"efficientnet-b0|model|blocks_15|MulLayer_1","efficientnet-b0|model|blocks_15|se|GlobAvgPool");
lgraph = connectLayers(lgraph,"efficientnet-b0|model|blocks_15|MulLayer_1","efficientnet-b0|model|blocks_15|se|MulLayer_1/in2");
lgraph = connectLayers(lgraph,"Conv__439","efficientnet-b0|model|blocks_15|se|SigmoidLayer");
lgraph = connectLayers(lgraph,"Conv__439","efficientnet-b0|model|blocks_15|se|MulLayer/in1");
lgraph = connectLayers(lgraph,"efficientnet-b0|model|blocks_15|se|SigmoidLayer","efficientnet-b0|model|blocks_15|se|MulLayer/in2");
lgraph = connectLayers(lgraph,"efficientnet-b0|model|blocks_15|se|SigmoidLayer_1","efficientnet-b0|model|blocks_15|se|MulLayer_1/in1");
lgraph = connectLayers(lgraph,"efficientnet-b0|model|head|tpu_batch_normalization|FusedBatchNorm","efficientnet-b0|model|head|SigmoidLayer");
lgraph = connectLayers(lgraph,"efficientnet-b0|model|head|tpu_batch_normalization|FusedBatchNorm","efficientnet-b0|model|head|MulLayer/in1");
lgraph = connectLayers(lgraph,"efficientnet-b0|model|head|SigmoidLayer","efficientnet-b0|model|head|MulLayer/in2");

options = trainingOptions('adam',...
          'InitialLearnRate',0.001,...
          'Verbose',true,...
          'MiniBatchSize',16,...
          'Shuffle','every-epoch',...%洗牌
          'MaxEpochs',45,...
          'LearnRateSchedule','piecewise',...
          'LearnRateDropPeriod',10,...
          'LearnRateDropFactor',0.1,...
          'ValidationFrequency',57, ...%迭代30次后，出结论
          'ExecutionEnvironment','gpu',...
          'Plots','training-progress', ...%收否显示迭代过程
          'VerboseFrequency',10);
[net,msg] = trainNetwork(augimdsTrain,lgraph ,options);
save Efficient.mat net
save Efficientinfo.mat msg
wenjian1='testdata';
testds=imageDatastore(wenjian1, ...
    'includesubfolders',true, ...
    'labelsource','foldernames')%图像数据的数据存
yp=classify(net,testds);%使用判别分析对观察进行分类
y =testds.Labels;
accuracy = sum(yp == y)/numel(y)%数组元素的数量
y1=y(1:19,:);
y2=y(20:119,:);
y3=y(120:126,:);
y4=y(127:143,:);
yp1=yp(1:19,:);
yp2=yp(20:119,:);
yp3=yp(120:126,:);
yp4=yp(127:143,:);
MPA=0.25.*(sum(yp1 == y1)/numel(y1)+sum(yp2 == y2)/numel(y2)+sum(yp3 == y3)/numel(y3)+sum(yp4 == y4)/numel(y4))
% accuracy = sum(yp == y)/numel(y)%数组元素的数量
% y1=y(1:236,:);
% y2=y(237:end,:);
% yp1=yp(1:236,:);
% yp2=yp(237:end,:);
% MPA=0.5.*(sum(yp1 == y1)/numel(y1)+sum(yp2 == y2)/numel(y2))
analyzeNetwork(net)
