# Supplementary material for: Adaptive mask-based brain extraction method for head CT images
Source: PLoS One. 2024 Mar 11;19(3):e0295536. doi: 10.1371/journal.pone.0295536 (PMC10927156; doi:10.1371/journal.pone.0295536)
Supplement: S1 File — (ZIP) [file pone.0295536.s001.zip › S1_File/The original code/CNN/GJ2_restnet.m]

% 导入数据
% 导入训练和验证数据。
clear,clc
imdsTrain = imageDatastore("traindata","IncludeSubfolders",true,"LabelSource","foldernames");
% [imdsTrain, imdsValidation] = splitEachLabel(imdsTrain,0.8);

% % 调整图像大小以匹配网络输入层。
% augimdsTrain = augmentedImageDatastore([224 224 3],imdsTrain);
lgraph = layerGraph();
tempLayers = [
    imageInputLayer([512 512 3],"Name","input_1")
    convolution2dLayer([7 7],64,"Name","conv1","Padding",[3 3 3 3],"Stride",[2 2])
    batchNormalizationLayer("Name","bn_conv1","Epsilon",0.001)
    reluLayer("Name","activation_1_relu")];
lgraph = addLayers(lgraph,tempLayers);

tempLayers = [
    globalAveragePooling2dLayer("Name","gapool")
    fullyConnectedLayer(4,"Name","fc_1")
    reluLayer("Name","relu")
    fullyConnectedLayer(64,"Name","fc_2")];
lgraph = addLayers(lgraph,tempLayers);

tempLayers = [
    globalMaxPooling2dLayer("Name","gmpool")
    fullyConnectedLayer(4,"Name","fc_1_1")
    reluLayer("Name","relu_1")
    fullyConnectedLayer(64,"Name","fc_2_1")];
lgraph = addLayers(lgraph,tempLayers);

tempLayers = [
    additionLayer(2,"Name","addition")
    sigmoidLayer("Name","sigmoid")];
lgraph = addLayers(lgraph,tempLayers);

tempLayers = multiplicationLayer(2,"Name","multiplication");
lgraph = addLayers(lgraph,tempLayers);

tempLayers = functionLayer(@(X)max(X,[],3),"Name","pool3");
lgraph = addLayers(lgraph,tempLayers);

tempLayers = functionLayer(@(X)mean(X,3),"Name","pool4");
lgraph = addLayers(lgraph,tempLayers);

tempLayers = [
    concatenationLayer(3,2,"Name","concat")
    convolution2dLayer([3 3],1,"Name","conv_2","Padding",[1 1 1 1])
    sigmoidLayer("Name","sigmoid_1")];
lgraph = addLayers(lgraph,tempLayers);

tempLayers = [
    multiplicationLayer(2,"Name","multiplication_1")
    maxPooling2dLayer([3 3],"Name","max_pooling2d_1","Padding",[1 1 1 1],"Stride",[2 2])];
lgraph = addLayers(lgraph,tempLayers);

tempLayers = [
    convolution2dLayer([1 1],64,"Name","res2a_branch2a","BiasLearnRateFactor",0)
    batchNormalizationLayer("Name","bn2a_branch2a","Epsilon",0.001)
    reluLayer("Name","activation_2_relu")
    convolution2dLayer([3 3],64,"Name","res2a_branch2b","BiasLearnRateFactor",0,"Padding","same")
    batchNormalizationLayer("Name","bn2a_branch2b","Epsilon",0.001)
    reluLayer("Name","activation_3_relu")
    convolution2dLayer([1 1],256,"Name","res2a_branch2c","BiasLearnRateFactor",0)
    batchNormalizationLayer("Name","bn2a_branch2c","Epsilon",0.001)];
lgraph = addLayers(lgraph,tempLayers);

tempLayers = [
    convolution2dLayer([1 1],256,"Name","res2a_branch1","BiasLearnRateFactor",0)
    batchNormalizationLayer("Name","bn2a_branch1","Epsilon",0.001)];
lgraph = addLayers(lgraph,tempLayers);

tempLayers = [
    additionLayer(2,"Name","add_1")
    reluLayer("Name","activation_4_relu")];
lgraph = addLayers(lgraph,tempLayers);

tempLayers = [
    convolution2dLayer([1 1],64,"Name","res2b_branch2a","BiasLearnRateFactor",0)
    batchNormalizationLayer("Name","bn2b_branch2a","Epsilon",0.001)
    reluLayer("Name","activation_5_relu")
    convolution2dLayer([3 3],64,"Name","res2b_branch2b","BiasLearnRateFactor",0,"Padding","same")
    batchNormalizationLayer("Name","bn2b_branch2b","Epsilon",0.001)
    reluLayer("Name","activation_6_relu")
    convolution2dLayer([1 1],256,"Name","res2b_branch2c","BiasLearnRateFactor",0)
    batchNormalizationLayer("Name","bn2b_branch2c","Epsilon",0.001)];
lgraph = addLayers(lgraph,tempLayers);

tempLayers = [
    additionLayer(2,"Name","add_2")
    reluLayer("Name","activation_7_relu")];
lgraph = addLayers(lgraph,tempLayers);

tempLayers = [
    convolution2dLayer([1 1],64,"Name","res2c_branch2a","BiasLearnRateFactor",0)
    batchNormalizationLayer("Name","bn2c_branch2a","Epsilon",0.001)
    reluLayer("Name","activation_8_relu")
    convolution2dLayer([3 3],64,"Name","res2c_branch2b","BiasLearnRateFactor",0,"Padding","same")
    batchNormalizationLayer("Name","bn2c_branch2b","Epsilon",0.001)
    reluLayer("Name","activation_9_relu")
    convolution2dLayer([1 1],256,"Name","res2c_branch2c","BiasLearnRateFactor",0)
    batchNormalizationLayer("Name","bn2c_branch2c","Epsilon",0.001)];
lgraph = addLayers(lgraph,tempLayers);

tempLayers = [
    additionLayer(2,"Name","add_3")
    reluLayer("Name","activation_10_relu")];
lgraph = addLayers(lgraph,tempLayers);

tempLayers = [
    globalAveragePooling2dLayer("Name","gapool_11")
    fullyConnectedLayer(16,"Name","fc")
    reluLayer("Name","relu_21")
    fullyConnectedLayer(256,"Name","fc_3")
    sigmoidLayer("Name","sigmoid_21")];
lgraph = addLayers(lgraph,tempLayers);

tempLayers = multiplicationLayer(2,"Name","multiplication_21");
lgraph = addLayers(lgraph,tempLayers);

tempLayers = [
    convolution2dLayer([1 1],128,"Name","res3a_branch2a","BiasLearnRateFactor",0,"Stride",[2 2])
    batchNormalizationLayer("Name","bn3a_branch2a","Epsilon",0.001)
    reluLayer("Name","activation_11_relu")
    convolution2dLayer([3 3],128,"Name","res3a_branch2b","BiasLearnRateFactor",0,"Padding","same")
    batchNormalizationLayer("Name","bn3a_branch2b","Epsilon",0.001)
    reluLayer("Name","activation_12_relu")
    convolution2dLayer([1 1],512,"Name","res3a_branch2c","BiasLearnRateFactor",0)
    batchNormalizationLayer("Name","bn3a_branch2c","Epsilon",0.001)];
lgraph = addLayers(lgraph,tempLayers);

tempLayers = [
    convolution2dLayer([1 1],512,"Name","res3a_branch1","BiasLearnRateFactor",0,"Stride",[2 2])
    batchNormalizationLayer("Name","bn3a_branch1","Epsilon",0.001)];
lgraph = addLayers(lgraph,tempLayers);

tempLayers = [
    additionLayer(2,"Name","add_4")
    reluLayer("Name","activation_13_relu")];
lgraph = addLayers(lgraph,tempLayers);

tempLayers = [
    convolution2dLayer([1 1],128,"Name","res3b_branch2a","BiasLearnRateFactor",0)
    batchNormalizationLayer("Name","bn3b_branch2a","Epsilon",0.001)
    reluLayer("Name","activation_14_relu")
    convolution2dLayer([3 3],128,"Name","res3b_branch2b","BiasLearnRateFactor",0,"Padding","same")
    batchNormalizationLayer("Name","bn3b_branch2b","Epsilon",0.001)
    reluLayer("Name","activation_15_relu")
    convolution2dLayer([1 1],512,"Name","res3b_branch2c","BiasLearnRateFactor",0)
    batchNormalizationLayer("Name","bn3b_branch2c","Epsilon",0.001)];
lgraph = addLayers(lgraph,tempLayers);

tempLayers = [
    additionLayer(2,"Name","add_5")
    reluLayer("Name","activation_16_relu")];
lgraph = addLayers(lgraph,tempLayers);

tempLayers = [
    convolution2dLayer([1 1],128,"Name","res3c_branch2a","BiasLearnRateFactor",0)
    batchNormalizationLayer("Name","bn3c_branch2a","Epsilon",0.001)
    reluLayer("Name","activation_17_relu")
    convolution2dLayer([3 3],128,"Name","res3c_branch2b","BiasLearnRateFactor",0,"Padding","same")
    batchNormalizationLayer("Name","bn3c_branch2b","Epsilon",0.001)
    reluLayer("Name","activation_18_relu")
    convolution2dLayer([1 1],512,"Name","res3c_branch2c","BiasLearnRateFactor",0)
    batchNormalizationLayer("Name","bn3c_branch2c","Epsilon",0.001)];
lgraph = addLayers(lgraph,tempLayers);

tempLayers = [
    additionLayer(2,"Name","add_6")
    reluLayer("Name","activation_19_relu")];
lgraph = addLayers(lgraph,tempLayers);

tempLayers = [
    convolution2dLayer([1 1],128,"Name","res3d_branch2a","BiasLearnRateFactor",0)
    batchNormalizationLayer("Name","bn3d_branch2a","Epsilon",0.001)
    reluLayer("Name","activation_20_relu")
    convolution2dLayer([3 3],128,"Name","res3d_branch2b","BiasLearnRateFactor",0,"Padding","same")
    batchNormalizationLayer("Name","bn3d_branch2b","Epsilon",0.001)
    reluLayer("Name","activation_21_relu")
    convolution2dLayer([1 1],512,"Name","res3d_branch2c","BiasLearnRateFactor",0)
    batchNormalizationLayer("Name","bn3d_branch2c","Epsilon",0.001)];
lgraph = addLayers(lgraph,tempLayers);

tempLayers = [
    additionLayer(2,"Name","add_7")
    reluLayer("Name","activation_22_relu")];
lgraph = addLayers(lgraph,tempLayers);

tempLayers = [
    globalAveragePooling2dLayer("Name","gapool_111")
    fullyConnectedLayer(32,"Name","fc_4")
    reluLayer("Name","relu_211")
    fullyConnectedLayer(512,"Name","fc_5")
    sigmoidLayer("Name","sigmoid_211")];
lgraph = addLayers(lgraph,tempLayers);

tempLayers = multiplicationLayer(2,"Name","multiplication_211");
lgraph = addLayers(lgraph,tempLayers);

tempLayers = [
    convolution2dLayer([1 1],256,"Name","res4a_branch2a","BiasLearnRateFactor",0,"Stride",[2 2])
    batchNormalizationLayer("Name","bn4a_branch2a","Epsilon",0.001)
    reluLayer("Name","activation_23_relu")
    convolution2dLayer([3 3],256,"Name","res4a_branch2b","BiasLearnRateFactor",0,"Padding","same")
    batchNormalizationLayer("Name","bn4a_branch2b","Epsilon",0.001)
    reluLayer("Name","activation_24_relu")
    convolution2dLayer([1 1],1024,"Name","res4a_branch2c","BiasLearnRateFactor",0)
    batchNormalizationLayer("Name","bn4a_branch2c","Epsilon",0.001)];
lgraph = addLayers(lgraph,tempLayers);

tempLayers = [
    convolution2dLayer([1 1],1024,"Name","res4a_branch1","BiasLearnRateFactor",0,"Stride",[2 2])
    batchNormalizationLayer("Name","bn4a_branch1","Epsilon",0.001)];
lgraph = addLayers(lgraph,tempLayers);

tempLayers = [
    additionLayer(2,"Name","add_8")
    reluLayer("Name","activation_25_relu")];
lgraph = addLayers(lgraph,tempLayers);

tempLayers = [
    convolution2dLayer([1 1],256,"Name","res4b_branch2a","BiasLearnRateFactor",0)
    batchNormalizationLayer("Name","bn4b_branch2a","Epsilon",0.001)
    reluLayer("Name","activation_26_relu")
    convolution2dLayer([3 3],256,"Name","res4b_branch2b","BiasLearnRateFactor",0,"Padding","same")
    batchNormalizationLayer("Name","bn4b_branch2b","Epsilon",0.001)
    reluLayer("Name","activation_27_relu")
    convolution2dLayer([1 1],1024,"Name","res4b_branch2c","BiasLearnRateFactor",0)
    batchNormalizationLayer("Name","bn4b_branch2c","Epsilon",0.001)];
lgraph = addLayers(lgraph,tempLayers);

tempLayers = [
    additionLayer(2,"Name","add_9")
    reluLayer("Name","activation_28_relu")];
lgraph = addLayers(lgraph,tempLayers);

tempLayers = [
    convolution2dLayer([1 1],256,"Name","res4c_branch2a","BiasLearnRateFactor",0)
    batchNormalizationLayer("Name","bn4c_branch2a","Epsilon",0.001)
    reluLayer("Name","activation_29_relu")
    convolution2dLayer([3 3],256,"Name","res4c_branch2b","BiasLearnRateFactor",0,"Padding","same")
    batchNormalizationLayer("Name","bn4c_branch2b","Epsilon",0.001)
    reluLayer("Name","activation_30_relu")
    convolution2dLayer([1 1],1024,"Name","res4c_branch2c","BiasLearnRateFactor",0)
    batchNormalizationLayer("Name","bn4c_branch2c","Epsilon",0.001)];
lgraph = addLayers(lgraph,tempLayers);

tempLayers = [
    additionLayer(2,"Name","add_10")
    reluLayer("Name","activation_31_relu")];
lgraph = addLayers(lgraph,tempLayers);

tempLayers = [
    convolution2dLayer([1 1],256,"Name","res4d_branch2a","BiasLearnRateFactor",0)
    batchNormalizationLayer("Name","bn4d_branch2a","Epsilon",0.001)
    reluLayer("Name","activation_32_relu")
    convolution2dLayer([3 3],256,"Name","res4d_branch2b","BiasLearnRateFactor",0,"Padding","same")
    batchNormalizationLayer("Name","bn4d_branch2b","Epsilon",0.001)
    reluLayer("Name","activation_33_relu")
    convolution2dLayer([1 1],1024,"Name","res4d_branch2c","BiasLearnRateFactor",0)
    batchNormalizationLayer("Name","bn4d_branch2c","Epsilon",0.001)];
lgraph = addLayers(lgraph,tempLayers);

tempLayers = [
    additionLayer(2,"Name","add_11")
    reluLayer("Name","activation_34_relu")];
lgraph = addLayers(lgraph,tempLayers);

tempLayers = [
    convolution2dLayer([1 1],256,"Name","res4e_branch2a","BiasLearnRateFactor",0)
    batchNormalizationLayer("Name","bn4e_branch2a","Epsilon",0.001)
    reluLayer("Name","activation_35_relu")
    convolution2dLayer([3 3],256,"Name","res4e_branch2b","BiasLearnRateFactor",0,"Padding","same")
    batchNormalizationLayer("Name","bn4e_branch2b","Epsilon",0.001)
    reluLayer("Name","activation_36_relu")
    convolution2dLayer([1 1],1024,"Name","res4e_branch2c","BiasLearnRateFactor",0)
    batchNormalizationLayer("Name","bn4e_branch2c","Epsilon",0.001)];
lgraph = addLayers(lgraph,tempLayers);

tempLayers = [
    additionLayer(2,"Name","add_12")
    reluLayer("Name","activation_37_relu")];
lgraph = addLayers(lgraph,tempLayers);

tempLayers = [
    convolution2dLayer([1 1],256,"Name","res4f_branch2a","BiasLearnRateFactor",0)
    batchNormalizationLayer("Name","bn4f_branch2a","Epsilon",0.001)
    reluLayer("Name","activation_38_relu")
    convolution2dLayer([3 3],256,"Name","res4f_branch2b","BiasLearnRateFactor",0,"Padding","same")
    batchNormalizationLayer("Name","bn4f_branch2b","Epsilon",0.001)
    reluLayer("Name","activation_39_relu")
    convolution2dLayer([1 1],1024,"Name","res4f_branch2c","BiasLearnRateFactor",0)
    batchNormalizationLayer("Name","bn4f_branch2c","Epsilon",0.001)];
lgraph = addLayers(lgraph,tempLayers);

tempLayers = [
    additionLayer(2,"Name","add_13")
    reluLayer("Name","activation_40_relu")];
lgraph = addLayers(lgraph,tempLayers);

tempLayers = [
    globalAveragePooling2dLayer("Name","gapool_1111")
    fullyConnectedLayer(64,"Name","fc_6")
    reluLayer("Name","relu_2111")
    fullyConnectedLayer(1024,"Name","fc_7")
    sigmoidLayer("Name","sigmoid_2111")];
lgraph = addLayers(lgraph,tempLayers);

tempLayers = multiplicationLayer(2,"Name","multiplication_2111");
lgraph = addLayers(lgraph,tempLayers);

tempLayers = [
    convolution2dLayer([1 1],512,"Name","res5a_branch2a","BiasLearnRateFactor",0,"Stride",[2 2])
    batchNormalizationLayer("Name","bn5a_branch2a","Epsilon",0.001)
    reluLayer("Name","activation_41_relu")
    convolution2dLayer([3 3],512,"Name","res5a_branch2b","BiasLearnRateFactor",0,"Padding","same")
    batchNormalizationLayer("Name","bn5a_branch2b","Epsilon",0.001)
    reluLayer("Name","activation_42_relu")
    convolution2dLayer([1 1],2048,"Name","res5a_branch2c","BiasLearnRateFactor",0)
    batchNormalizationLayer("Name","bn5a_branch2c","Epsilon",0.001)];
lgraph = addLayers(lgraph,tempLayers);

tempLayers = [
    convolution2dLayer([1 1],2048,"Name","res5a_branch1","BiasLearnRateFactor",0,"Stride",[2 2])
    batchNormalizationLayer("Name","bn5a_branch1","Epsilon",0.001)];
lgraph = addLayers(lgraph,tempLayers);

tempLayers = [
    additionLayer(2,"Name","add_14")
    reluLayer("Name","activation_43_relu")];
lgraph = addLayers(lgraph,tempLayers);

tempLayers = [
    convolution2dLayer([1 1],512,"Name","res5b_branch2a","BiasLearnRateFactor",0)
    batchNormalizationLayer("Name","bn5b_branch2a","Epsilon",0.001)
    reluLayer("Name","activation_44_relu")
    convolution2dLayer([3 3],512,"Name","res5b_branch2b","BiasLearnRateFactor",0,"Padding","same")
    batchNormalizationLayer("Name","bn5b_branch2b","Epsilon",0.001)
    reluLayer("Name","activation_45_relu")
    convolution2dLayer([1 1],2048,"Name","res5b_branch2c","BiasLearnRateFactor",0)
    batchNormalizationLayer("Name","bn5b_branch2c","Epsilon",0.001)];
lgraph = addLayers(lgraph,tempLayers);

tempLayers = [
    additionLayer(2,"Name","add_15")
    reluLayer("Name","activation_46_relu")];
lgraph = addLayers(lgraph,tempLayers);

tempLayers = [
    convolution2dLayer([1 1],512,"Name","res5c_branch2a","BiasLearnRateFactor",0)
    batchNormalizationLayer("Name","bn5c_branch2a","Epsilon",0.001)
    reluLayer("Name","activation_47_relu")
    convolution2dLayer([3 3],512,"Name","res5c_branch2b","BiasLearnRateFactor",0,"Padding","same")
    batchNormalizationLayer("Name","bn5c_branch2b","Epsilon",0.001)
    reluLayer("Name","activation_48_relu")
    convolution2dLayer([1 1],2048,"Name","res5c_branch2c","BiasLearnRateFactor",0)
    batchNormalizationLayer("Name","bn5c_branch2c","Epsilon",0.001)];
lgraph = addLayers(lgraph,tempLayers);

tempLayers = [
    additionLayer(2,"Name","add_16")
    reluLayer("Name","activation_49_relu")];
lgraph = addLayers(lgraph,tempLayers);

tempLayers = [
    globalAveragePooling2dLayer("Name","gapool_1")
    fullyConnectedLayer(128,"Name","fc_1_2")
    reluLayer("Name","relu_2")
    fullyConnectedLayer(2048,"Name","fc_2_2")
    sigmoidLayer("Name","sigmoid_2")];
lgraph = addLayers(lgraph,tempLayers);

tempLayers = [
    multiplicationLayer(2,"Name","multiplication_2")
    globalAveragePooling2dLayer("Name","avg_pool")
    fullyConnectedLayer(4,"Name","fc1000","BiasLearnRateFactor",0)
    softmaxLayer("Name","fc1000_softmax")
    classificationLayer("Name","ClassificationLayer_fc1000")];
lgraph = addLayers(lgraph,tempLayers);

% 清理辅助变量
clear tempLayers;


lgraph = connectLayers(lgraph,"activation_1_relu","gapool");
lgraph = connectLayers(lgraph,"activation_1_relu","gmpool");
lgraph = connectLayers(lgraph,"activation_1_relu","multiplication/in2");
lgraph = connectLayers(lgraph,"fc_2","addition/in1");
lgraph = connectLayers(lgraph,"fc_2_1","addition/in2");
lgraph = connectLayers(lgraph,"sigmoid","multiplication/in1");
lgraph = connectLayers(lgraph,"multiplication","pool3");
lgraph = connectLayers(lgraph,"multiplication","pool4");
lgraph = connectLayers(lgraph,"multiplication","multiplication_1/in2");
lgraph = connectLayers(lgraph,"pool3","concat/in1");
lgraph = connectLayers(lgraph,"pool4","concat/in2");
lgraph = connectLayers(lgraph,"sigmoid_1","multiplication_1/in1");
lgraph = connectLayers(lgraph,"max_pooling2d_1","res2a_branch2a");
lgraph = connectLayers(lgraph,"max_pooling2d_1","res2a_branch1");
lgraph = connectLayers(lgraph,"bn2a_branch2c","add_1/in1");
lgraph = connectLayers(lgraph,"bn2a_branch1","add_1/in2");
lgraph = connectLayers(lgraph,"activation_4_relu","res2b_branch2a");
lgraph = connectLayers(lgraph,"activation_4_relu","add_2/in2");
lgraph = connectLayers(lgraph,"bn2b_branch2c","add_2/in1");
lgraph = connectLayers(lgraph,"activation_7_relu","res2c_branch2a");
lgraph = connectLayers(lgraph,"activation_7_relu","add_3/in2");
lgraph = connectLayers(lgraph,"bn2c_branch2c","add_3/in1");
lgraph = connectLayers(lgraph,"activation_10_relu","gapool_11");
lgraph = connectLayers(lgraph,"activation_10_relu","multiplication_21/in2");
lgraph = connectLayers(lgraph,"sigmoid_21","multiplication_21/in1");
lgraph = connectLayers(lgraph,"multiplication_21","res3a_branch2a");
lgraph = connectLayers(lgraph,"multiplication_21","res3a_branch1");
lgraph = connectLayers(lgraph,"bn3a_branch2c","add_4/in1");
lgraph = connectLayers(lgraph,"bn3a_branch1","add_4/in2");
lgraph = connectLayers(lgraph,"activation_13_relu","res3b_branch2a");
lgraph = connectLayers(lgraph,"activation_13_relu","add_5/in2");
lgraph = connectLayers(lgraph,"bn3b_branch2c","add_5/in1");
lgraph = connectLayers(lgraph,"activation_16_relu","res3c_branch2a");
lgraph = connectLayers(lgraph,"activation_16_relu","add_6/in2");
lgraph = connectLayers(lgraph,"bn3c_branch2c","add_6/in1");
lgraph = connectLayers(lgraph,"activation_19_relu","res3d_branch2a");
lgraph = connectLayers(lgraph,"activation_19_relu","add_7/in2");
lgraph = connectLayers(lgraph,"bn3d_branch2c","add_7/in1");
lgraph = connectLayers(lgraph,"activation_22_relu","gapool_111");
lgraph = connectLayers(lgraph,"activation_22_relu","multiplication_211/in2");
lgraph = connectLayers(lgraph,"sigmoid_211","multiplication_211/in1");
lgraph = connectLayers(lgraph,"multiplication_211","res4a_branch2a");
lgraph = connectLayers(lgraph,"multiplication_211","res4a_branch1");
lgraph = connectLayers(lgraph,"bn4a_branch2c","add_8/in1");
lgraph = connectLayers(lgraph,"bn4a_branch1","add_8/in2");
lgraph = connectLayers(lgraph,"activation_25_relu","res4b_branch2a");
lgraph = connectLayers(lgraph,"activation_25_relu","add_9/in2");
lgraph = connectLayers(lgraph,"bn4b_branch2c","add_9/in1");
lgraph = connectLayers(lgraph,"activation_28_relu","res4c_branch2a");
lgraph = connectLayers(lgraph,"activation_28_relu","add_10/in2");
lgraph = connectLayers(lgraph,"bn4c_branch2c","add_10/in1");
lgraph = connectLayers(lgraph,"activation_31_relu","res4d_branch2a");
lgraph = connectLayers(lgraph,"activation_31_relu","add_11/in2");
lgraph = connectLayers(lgraph,"bn4d_branch2c","add_11/in1");
lgraph = connectLayers(lgraph,"activation_34_relu","res4e_branch2a");
lgraph = connectLayers(lgraph,"activation_34_relu","add_12/in2");
lgraph = connectLayers(lgraph,"bn4e_branch2c","add_12/in1");
lgraph = connectLayers(lgraph,"activation_37_relu","res4f_branch2a");
lgraph = connectLayers(lgraph,"activation_37_relu","add_13/in2");
lgraph = connectLayers(lgraph,"bn4f_branch2c","add_13/in1");
lgraph = connectLayers(lgraph,"activation_40_relu","gapool_1111");
lgraph = connectLayers(lgraph,"activation_40_relu","multiplication_2111/in1");
lgraph = connectLayers(lgraph,"sigmoid_2111","multiplication_2111/in2");
lgraph = connectLayers(lgraph,"multiplication_2111","res5a_branch2a");
lgraph = connectLayers(lgraph,"multiplication_2111","res5a_branch1");
lgraph = connectLayers(lgraph,"bn5a_branch2c","add_14/in1");
lgraph = connectLayers(lgraph,"bn5a_branch1","add_14/in2");
lgraph = connectLayers(lgraph,"activation_43_relu","res5b_branch2a");
lgraph = connectLayers(lgraph,"activation_43_relu","add_15/in2");
lgraph = connectLayers(lgraph,"bn5b_branch2c","add_15/in1");
lgraph = connectLayers(lgraph,"activation_46_relu","res5c_branch2a");
lgraph = connectLayers(lgraph,"activation_46_relu","add_16/in2");
lgraph = connectLayers(lgraph,"bn5c_branch2c","add_16/in1");
lgraph = connectLayers(lgraph,"activation_49_relu","gapool_1");
lgraph = connectLayers(lgraph,"activation_49_relu","multiplication_2/in2");
lgraph = connectLayers(lgraph,"sigmoid_2","multiplication_2/in1");


options = trainingOptions('adam',...
          'InitialLearnRate',0.001,...
          'Verbose',true,...
          'MiniBatchSize',16,...
          'Shuffle','every-epoch',...%洗牌
          'MaxEpochs',45,...
          'LearnRateSchedule','piecewise',...
          'LearnRateDropPeriod',10,...
          'LearnRateDropFactor',0.1,...
          'ValidationFrequency',50, ...%迭代30次后，出结论
          'ExecutionEnvironment','gpu',...
          'Plots','training-progress', ...%收否显示迭代过程
          'VerboseFrequency',10);
[net,msg50] = trainNetwork(imdsTrain,lgraph,options);
save GJ2_restnet-net50.mat net
save GJ2_restnet-msg50.mat msg50
wenjian1='testdata';
testds=imageDatastore(wenjian1, ...
    'includesubfolders',true, ...
    'labelsource','foldernames')%图像数据的数据存
yp=classify(net,testds);%使用判别分析对观察进行分类
y =testds.Labels;
accuracy = sum(yp == y)/numel(y)%数组元素的数量
y1=y(1:25,:);
y2=y(26:90,:);
y3=y(91:115,:);
y4=y(116:145,:);
yp1=yp(1:25,:);
yp2=yp(26:90,:);
yp3=yp(91:115,:);
yp4=yp(116:145,:);
MPA=0.25.*(sum(yp1 == y1)/numel(y1)+sum(yp2 == y2)/numel(y2)+sum(yp3 == y3)/numel(y3)+sum(yp4 == y4)/numel(y4))
% accuracy = sum(yp == y)/numel(y)%数组元素的数量
