# Supplementary material for: Adaptive mask-based brain extraction method for head CT images
Source: PLoS One. 2024 Mar 11;19(3):e0295536. doi: 10.1371/journal.pone.0295536 (PMC10927156; doi:10.1371/journal.pone.0295536)
Supplement: S1 File — (ZIP) [file pone.0295536.s001.zip › S1_File/The original code/CNN/resnet50.m]

% 导入数据
% 导入训练和验证数据。
clear,clc
imdsTrain = imageDatastore("traindata","IncludeSubfolders",true,"LabelSource","foldernames");
% [imdsTrain, imdsValidation] = splitEachLabel(imdsTrain,0.8);

% % 调整图像大小以匹配网络输入层。
% augimdsTrain = augmentedImageDatastore([224 224 3],imdsTrain);

lgraph = layerGraph();
tempLayers = [
    imageInputLayer([224 224 3],"Name","imageinput")
    convolution2dLayer([7 7],64,"Name","conv","Padding",[3 3 3 3],"Stride",[2 2])
    batchNormalizationLayer("Name","batchnorm","Epsilon",0.001)
    reluLayer("Name","relu")
    maxPooling2dLayer([3 3],"Name","maxpool","Padding",[1 1 1 1],"Stride",[2 2])];
lgraph = addLayers(lgraph,tempLayers);

tempLayers = [
    convolution2dLayer([1 1],64,"Name","conv_1","BiasLearnRateFactor",0)
    batchNormalizationLayer("Name","batchnorm_1","Epsilon",0.001)
    reluLayer("Name","relu_1")
    convolution2dLayer([3 3],64,"Name","conv_2","BiasLearnRateFactor",0,"Padding","same")
    batchNormalizationLayer("Name","batchnorm_2","Epsilon",0.001)
    reluLayer("Name","relu_2")
    convolution2dLayer([1 1],256,"Name","conv_3","BiasLearnRateFactor",0)
    batchNormalizationLayer("Name","batchnorm_3","Epsilon",0.001)];
lgraph = addLayers(lgraph,tempLayers);

tempLayers = [
    convolution2dLayer([1 1],256,"Name","conv_4","BiasLearnRateFactor",0)
    batchNormalizationLayer("Name","batchnorm_4","Epsilon",0.001)];
lgraph = addLayers(lgraph,tempLayers);

tempLayers = [
    additionLayer(2,"Name","add_1")
    reluLayer("Name","activation_4_relu")];
lgraph = addLayers(lgraph,tempLayers);

tempLayers = [
    convolution2dLayer([1 1],64,"Name","conv_5","BiasLearnRateFactor",0)
    batchNormalizationLayer("Name","batchnorm_5","Epsilon",0.001)
    reluLayer("Name","relu_3")
    convolution2dLayer([3 3],64,"Name","conv_6","BiasLearnRateFactor",0,"Padding","same")
    batchNormalizationLayer("Name","batchnorm_6","Epsilon",0.001)
    reluLayer("Name","relu_4")
    convolution2dLayer([1 1],256,"Name","conv_7","BiasLearnRateFactor",0)
    batchNormalizationLayer("Name","batchnorm_7","Epsilon",0.001)];
lgraph = addLayers(lgraph,tempLayers);

tempLayers = [
    additionLayer(2,"Name","add_2")
    reluLayer("Name","activation_7_relu")];
lgraph = addLayers(lgraph,tempLayers);

tempLayers = [
    convolution2dLayer([1 1],64,"Name","conv_8","BiasLearnRateFactor",0)
    batchNormalizationLayer("Name","batchnorm_8","Epsilon",0.001)
    reluLayer("Name","relu_6")
    convolution2dLayer([3 3],64,"Name","conv_9","BiasLearnRateFactor",0,"Padding","same")
    batchNormalizationLayer("Name","batchnorm_9","Epsilon",0.001)
    reluLayer("Name","relu_5")
    convolution2dLayer([1 1],256,"Name","conv_10","BiasLearnRateFactor",0)
    batchNormalizationLayer("Name","batchnorm_10","Epsilon",0.001)];
lgraph = addLayers(lgraph,tempLayers);

tempLayers = [
    additionLayer(2,"Name","add_3")
    reluLayer("Name","activation_10_relu")];
lgraph = addLayers(lgraph,tempLayers);

tempLayers = [
    convolution2dLayer([1 1],128,"Name","conv_11","BiasLearnRateFactor",0,"Stride",[2 2])
    batchNormalizationLayer("Name","batchnorm_11","Epsilon",0.001)
    reluLayer("Name","relu_7")
    convolution2dLayer([3 3],128,"Name","conv_12","BiasLearnRateFactor",0,"Padding","same")
    batchNormalizationLayer("Name","batchnorm_12","Epsilon",0.001)
    reluLayer("Name","relu_8")
    convolution2dLayer([1 1],512,"Name","conv_13","BiasLearnRateFactor",0)
    batchNormalizationLayer("Name","batchnorm_13","Epsilon",0.001)];
lgraph = addLayers(lgraph,tempLayers);

tempLayers = [
    convolution2dLayer([1 1],512,"Name","conv_14","BiasLearnRateFactor",0,"Stride",[2 2])
    batchNormalizationLayer("Name","batchnorm_14","Epsilon",0.001)];
lgraph = addLayers(lgraph,tempLayers);

tempLayers = [
    additionLayer(2,"Name","add_4")
    reluLayer("Name","activation_13_relu")];
lgraph = addLayers(lgraph,tempLayers);

tempLayers = [
    convolution2dLayer([1 1],128,"Name","conv_15","BiasLearnRateFactor",0)
    batchNormalizationLayer("Name","batchnorm_15","Epsilon",0.001)
    reluLayer("Name","relu_9")
    convolution2dLayer([3 3],128,"Name","conv_16","BiasLearnRateFactor",0,"Padding","same")
    batchNormalizationLayer("Name","batchnorm_16","Epsilon",0.001)
    reluLayer("Name","relu_10")
    convolution2dLayer([1 1],512,"Name","conv_17","BiasLearnRateFactor",0)
    batchNormalizationLayer("Name","batchnorm_17","Epsilon",0.001)];
lgraph = addLayers(lgraph,tempLayers);

tempLayers = [
    additionLayer(2,"Name","add_5")
    reluLayer("Name","activation_16_relu")];
lgraph = addLayers(lgraph,tempLayers);

tempLayers = [
    convolution2dLayer([1 1],128,"Name","conv_18","BiasLearnRateFactor",0)
    batchNormalizationLayer("Name","batchnorm_19","Epsilon",0.001)
    reluLayer("Name","relu_11")
    convolution2dLayer([3 3],128,"Name","conv_19","BiasLearnRateFactor",0,"Padding","same")
    batchNormalizationLayer("Name","batchnorm_18","Epsilon",0.001)
    reluLayer("Name","relu_12")
    convolution2dLayer([1 1],512,"Name","conv_20","BiasLearnRateFactor",0)
    batchNormalizationLayer("Name","batchnorm_20","Epsilon",0.001)];
lgraph = addLayers(lgraph,tempLayers);

tempLayers = [
    additionLayer(2,"Name","add_6")
    reluLayer("Name","activation_19_relu")];
lgraph = addLayers(lgraph,tempLayers);

tempLayers = [
    convolution2dLayer([1 1],128,"Name","conv_21","BiasLearnRateFactor",0)
    batchNormalizationLayer("Name","batchnorm_22","Epsilon",0.001)
    reluLayer("Name","relu_13")
    convolution2dLayer([3 3],128,"Name","conv_22","BiasLearnRateFactor",0,"Padding","same")
    batchNormalizationLayer("Name","batchnorm_21","Epsilon",0.001)
    reluLayer("Name","relu_14")
    convolution2dLayer([1 1],512,"Name","conv_23","BiasLearnRateFactor",0)
    batchNormalizationLayer("Name","batchnorm_23","Epsilon",0.001)];
lgraph = addLayers(lgraph,tempLayers);

tempLayers = [
    additionLayer(2,"Name","add_6_1")
    reluLayer("Name","activation_19_relu_1")];
lgraph = addLayers(lgraph,tempLayers);

tempLayers = [
    convolution2dLayer([1 1],256,"Name","conv_24","BiasLearnRateFactor",0,"Stride",[2 2])
    batchNormalizationLayer("Name","batchnorm_24","Epsilon",0.001)
    reluLayer("Name","relu_15")
    convolution2dLayer([3 3],256,"Name","conv_25","BiasLearnRateFactor",0,"Padding","same")
    batchNormalizationLayer("Name","batchnorm_25","Epsilon",0.001)
    reluLayer("Name","relu_16")
    convolution2dLayer([1 1],1024,"Name","conv_26","BiasLearnRateFactor",0)
    batchNormalizationLayer("Name","batchnorm_26","Epsilon",0.001)];
lgraph = addLayers(lgraph,tempLayers);

tempLayers = [
    convolution2dLayer([1 1],1024,"Name","conv_27","BiasLearnRateFactor",0,"Stride",[2 2])
    batchNormalizationLayer("Name","batchnorm_27","Epsilon",0.001)];
lgraph = addLayers(lgraph,tempLayers);

tempLayers = [
    additionLayer(2,"Name","add_8")
    reluLayer("Name","activation_25_relu")];
lgraph = addLayers(lgraph,tempLayers);

tempLayers = [
    convolution2dLayer([1 1],256,"Name","conv_28","BiasLearnRateFactor",0)
    batchNormalizationLayer("Name","batchnorm_29","Epsilon",0.001)
    reluLayer("Name","relu_17")
    convolution2dLayer([3 3],256,"Name","conv_29","BiasLearnRateFactor",0,"Padding","same")
    batchNormalizationLayer("Name","batchnorm_28","Epsilon",0.001)
    reluLayer("Name","relu_18")
    convolution2dLayer([1 1],1024,"Name","conv_30","BiasLearnRateFactor",0)
    batchNormalizationLayer("Name","batchnorm_30","Epsilon",0.001)];
lgraph = addLayers(lgraph,tempLayers);

tempLayers = [
    additionLayer(2,"Name","add_9")
    reluLayer("Name","activation_28_relu")];
lgraph = addLayers(lgraph,tempLayers);

tempLayers = [
    convolution2dLayer([1 1],256,"Name","conv_31","BiasLearnRateFactor",0)
    batchNormalizationLayer("Name","batchnorm_32","Epsilon",0.001)
    reluLayer("Name","relu_19")
    convolution2dLayer([3 3],256,"Name","conv_32","BiasLearnRateFactor",0,"Padding","same")
    batchNormalizationLayer("Name","batchnorm_31","Epsilon",0.001)
    reluLayer("Name","relu_20")
    convolution2dLayer([1 1],1024,"Name","conv_33","BiasLearnRateFactor",0)
    batchNormalizationLayer("Name","batchnorm_33","Epsilon",0.001)];
lgraph = addLayers(lgraph,tempLayers);

tempLayers = [
    additionLayer(2,"Name","add_9_1")
    reluLayer("Name","activation_28_relu_1")];
lgraph = addLayers(lgraph,tempLayers);

tempLayers = [
    convolution2dLayer([1 1],256,"Name","conv_34","BiasLearnRateFactor",0)
    batchNormalizationLayer("Name","batchnorm_35","Epsilon",0.001)
    reluLayer("Name","relu_21")
    convolution2dLayer([3 3],256,"Name","conv_35","BiasLearnRateFactor",0,"Padding","same")
    batchNormalizationLayer("Name","batchnorm_34","Epsilon",0.001)
    reluLayer("Name","relu_22")
    convolution2dLayer([1 1],1024,"Name","conv_36","BiasLearnRateFactor",0)
    batchNormalizationLayer("Name","batchnorm_36","Epsilon",0.001)];
lgraph = addLayers(lgraph,tempLayers);

tempLayers = [
    additionLayer(2,"Name","add_9_2")
    reluLayer("Name","activation_28_relu_2")];
lgraph = addLayers(lgraph,tempLayers);

tempLayers = [
    convolution2dLayer([1 1],256,"Name","conv_37","BiasLearnRateFactor",0)
    batchNormalizationLayer("Name","batchnorm_38","Epsilon",0.001)
    reluLayer("Name","relu_23")
    convolution2dLayer([3 3],256,"Name","conv_38","BiasLearnRateFactor",0,"Padding","same")
    batchNormalizationLayer("Name","batchnorm_37","Epsilon",0.001)
    reluLayer("Name","relu_24")
    convolution2dLayer([1 1],1024,"Name","conv_39","BiasLearnRateFactor",0)
    batchNormalizationLayer("Name","batchnorm_39","Epsilon",0.001)];
lgraph = addLayers(lgraph,tempLayers);

tempLayers = [
    additionLayer(2,"Name","add_9_3")
    reluLayer("Name","activation_28_relu_3")];
lgraph = addLayers(lgraph,tempLayers);

tempLayers = [
    convolution2dLayer([1 1],256,"Name","conv_40","BiasLearnRateFactor",0)
    batchNormalizationLayer("Name","batchnorm_41","Epsilon",0.001)
    reluLayer("Name","relu_25")
    convolution2dLayer([3 3],256,"Name","conv_41","BiasLearnRateFactor",0,"Padding","same")
    batchNormalizationLayer("Name","batchnorm_40","Epsilon",0.001)
    reluLayer("Name","relu_26")
    convolution2dLayer([1 1],1024,"Name","conv_42","BiasLearnRateFactor",0)
    batchNormalizationLayer("Name","batchnorm_42","Epsilon",0.001)];
lgraph = addLayers(lgraph,tempLayers);

tempLayers = [
    additionLayer(2,"Name","add_9_4")
    reluLayer("Name","activation_28_relu_4")];
lgraph = addLayers(lgraph,tempLayers);

tempLayers = [
    convolution2dLayer([1 1],512,"Name","conv_43","BiasLearnRateFactor",0,"Stride",[2 2])
    batchNormalizationLayer("Name","batchnorm_43","Epsilon",0.001)
    reluLayer("Name","relu_27")
    convolution2dLayer([3 3],512,"Name","conv_44","BiasLearnRateFactor",0,"Padding","same")
    batchNormalizationLayer("Name","batchnorm_44","Epsilon",0.001)
    reluLayer("Name","relu_28")
    convolution2dLayer([1 1],2048,"Name","conv_45","BiasLearnRateFactor",0)
    batchNormalizationLayer("Name","batchnorm_45","Epsilon",0.001)];
lgraph = addLayers(lgraph,tempLayers);

tempLayers = [
    convolution2dLayer([1 1],2048,"Name","conv_46","BiasLearnRateFactor",0,"Stride",[2 2])
    batchNormalizationLayer("Name","batchnorm_46","Epsilon",0.001)];
lgraph = addLayers(lgraph,tempLayers);

tempLayers = [
    additionLayer(2,"Name","add_14")
    reluLayer("Name","activation_43_relu")];
lgraph = addLayers(lgraph,tempLayers);

tempLayers = [
    convolution2dLayer([1 1],512,"Name","conv_47","BiasLearnRateFactor",0)
    batchNormalizationLayer("Name","batchnorm_48","Epsilon",0.001)
    reluLayer("Name","relu_29")
    convolution2dLayer([3 3],512,"Name","conv_48","BiasLearnRateFactor",0,"Padding","same")
    batchNormalizationLayer("Name","batchnorm_47","Epsilon",0.001)
    reluLayer("Name","relu_30")
    convolution2dLayer([1 1],2048,"Name","conv_49","BiasLearnRateFactor",0)
    batchNormalizationLayer("Name","batchnorm_49","Epsilon",0.001)];
lgraph = addLayers(lgraph,tempLayers);

tempLayers = [
    additionLayer(2,"Name","add_9_5")
    reluLayer("Name","activation_28_relu_5")];
lgraph = addLayers(lgraph,tempLayers);

tempLayers = [
    convolution2dLayer([1 1],512,"Name","conv_50","BiasLearnRateFactor",0)
    batchNormalizationLayer("Name","batchnorm_51","Epsilon",0.001)
    reluLayer("Name","relu_31")
    convolution2dLayer([3 3],512,"Name","conv_51","BiasLearnRateFactor",0,"Padding","same")
    batchNormalizationLayer("Name","batchnorm_50","Epsilon",0.001)
    reluLayer("Name","relu_32")
    convolution2dLayer([1 1],2048,"Name","conv_52","BiasLearnRateFactor",0)
    batchNormalizationLayer("Name","batchnorm_52","Epsilon",0.001)];
lgraph = addLayers(lgraph,tempLayers);

tempLayers = [
    additionLayer(2,"Name","add_9_6")
    reluLayer("Name","activation_28_relu_6")
    globalAveragePooling2dLayer("Name","avg_pool")
    fullyConnectedLayer(4,"Name","fc")
    softmaxLayer("Name","softmax")
    classificationLayer("Name","classoutput")];
lgraph = addLayers(lgraph,tempLayers);

% 清理辅助变量
clear tempLayers;
lgraph = connectLayers(lgraph,"maxpool","conv_1");
lgraph = connectLayers(lgraph,"maxpool","conv_4");
lgraph = connectLayers(lgraph,"batchnorm_3","add_1/in1");
lgraph = connectLayers(lgraph,"batchnorm_4","add_1/in2");
lgraph = connectLayers(lgraph,"activation_4_relu","conv_5");
lgraph = connectLayers(lgraph,"activation_4_relu","add_2/in1");
lgraph = connectLayers(lgraph,"batchnorm_7","add_2/in2");
lgraph = connectLayers(lgraph,"activation_7_relu","conv_8");
lgraph = connectLayers(lgraph,"activation_7_relu","add_3/in1");
lgraph = connectLayers(lgraph,"batchnorm_10","add_3/in2");
lgraph = connectLayers(lgraph,"activation_10_relu","conv_11");
lgraph = connectLayers(lgraph,"activation_10_relu","conv_14");
lgraph = connectLayers(lgraph,"batchnorm_13","add_4/in1");
lgraph = connectLayers(lgraph,"batchnorm_14","add_4/in2");
lgraph = connectLayers(lgraph,"activation_13_relu","conv_15");
lgraph = connectLayers(lgraph,"activation_13_relu","add_5/in2");
lgraph = connectLayers(lgraph,"batchnorm_17","add_5/in1");
lgraph = connectLayers(lgraph,"activation_16_relu","conv_18");
lgraph = connectLayers(lgraph,"activation_16_relu","add_6/in1");
lgraph = connectLayers(lgraph,"batchnorm_20","add_6/in2");
lgraph = connectLayers(lgraph,"activation_19_relu","conv_21");
lgraph = connectLayers(lgraph,"activation_19_relu","add_6_1/in1");
lgraph = connectLayers(lgraph,"batchnorm_23","add_6_1/in2");
lgraph = connectLayers(lgraph,"activation_19_relu_1","conv_24");
lgraph = connectLayers(lgraph,"activation_19_relu_1","conv_27");
lgraph = connectLayers(lgraph,"batchnorm_26","add_8/in1");
lgraph = connectLayers(lgraph,"batchnorm_27","add_8/in2");
lgraph = connectLayers(lgraph,"activation_25_relu","conv_28");
lgraph = connectLayers(lgraph,"activation_25_relu","add_9/in2");
lgraph = connectLayers(lgraph,"batchnorm_30","add_9/in1");
lgraph = connectLayers(lgraph,"activation_28_relu","conv_31");
lgraph = connectLayers(lgraph,"activation_28_relu","add_9_1/in2");
lgraph = connectLayers(lgraph,"batchnorm_33","add_9_1/in1");
lgraph = connectLayers(lgraph,"activation_28_relu_1","conv_34");
lgraph = connectLayers(lgraph,"activation_28_relu_1","add_9_2/in2");
lgraph = connectLayers(lgraph,"batchnorm_36","add_9_2/in1");
lgraph = connectLayers(lgraph,"activation_28_relu_2","conv_37");
lgraph = connectLayers(lgraph,"activation_28_relu_2","add_9_3/in2");
lgraph = connectLayers(lgraph,"batchnorm_39","add_9_3/in1");
lgraph = connectLayers(lgraph,"activation_28_relu_3","conv_40");
lgraph = connectLayers(lgraph,"activation_28_relu_3","add_9_4/in1");
lgraph = connectLayers(lgraph,"batchnorm_42","add_9_4/in2");
lgraph = connectLayers(lgraph,"activation_28_relu_4","conv_43");
lgraph = connectLayers(lgraph,"activation_28_relu_4","conv_46");
lgraph = connectLayers(lgraph,"batchnorm_45","add_14/in1");
lgraph = connectLayers(lgraph,"batchnorm_46","add_14/in2");
lgraph = connectLayers(lgraph,"activation_43_relu","conv_47");
lgraph = connectLayers(lgraph,"activation_43_relu","add_9_5/in1");
lgraph = connectLayers(lgraph,"batchnorm_49","add_9_5/in2");
lgraph = connectLayers(lgraph,"activation_28_relu_5","conv_50");
lgraph = connectLayers(lgraph,"activation_28_relu_5","add_9_6/in1");
lgraph = connectLayers(lgraph,"batchnorm_52","add_9_6/in2");
% analyzeNetwork(net)

options = trainingOptions('adam',...
          'InitialLearnRate',0.001,...
          'Verbose',true,...
          'MiniBatchSize',16,...
          'Shuffle','every-epoch',...%洗牌
          'MaxEpochs',45,...
          'LearnRateSchedule','piecewise',...
          'LearnRateDropPeriod',10,...
          'LearnRateDropFactor',0.1,...
          'ValidationFrequency',50, ...%迭代30次后，出结论
          'ExecutionEnvironment','gpu',...
          'Plots','training-progress', ...%收否显示迭代过程
          'VerboseFrequency',10);
[net,msg] = trainNetwork(imdsTrain,lgraph,options);
save restnet-net50.mat net
save restnet-msg50.mat msg
wenjian1='testdata';
testds=imageDatastore(wenjian1, ...
    'includesubfolders',true, ...
    'labelsource','foldernames')%图像数据的数据存
yp=classify(net,testds);%使用判别分析对观察进行分类
y =testds.Labels;
accuracy = sum(yp == y)/numel(y)%数组元素的数量
y1=y(1:25,:);
y2=y(26:90,:);
y3=y(91:115,:);
y4=y(116:145,:);
yp1=yp(1:25,:);
yp2=yp(26:90,:);
yp3=yp(91:115,:);
yp4=yp(116:145,:);
MPA=0.25.*(sum(yp1 == y1)/numel(y1)+sum(yp2 == y2)/numel(y2)+sum(yp3 == y3)/numel(y3)+sum(yp4 == y4)/numel(y4))
% accuracy = sum(yp == y)/numel(y)%数组元素的数量
