# Supplementary material for: Adaptive mask-based brain extraction method for head CT images
Source: PLoS One. 2024 Mar 11;19(3):e0295536. doi: 10.1371/journal.pone.0295536 (PMC10927156; doi:10.1371/journal.pone.0295536)
Supplement: S1 File — (ZIP) [file pone.0295536.s001.zip › S1_File/The original code/CNN/squeezenet.m]

% 导入数据
% 导入训练和验证数据。
clear,clc
imdsTrain = imageDatastore("traindata","IncludeSubfolders",true,"LabelSource","foldernames");
% [imdsTrain, imdsValidation] = splitEachLabel(imdsTrain,0.8);

% % 调整图像大小以匹配网络输入层。
augimdsTrain = augmentedImageDatastore([227 227 3],imdsTrain);
% augimdsValidation = augmentedImageDatastore([224 224 3],imdsValidation);
% 创建层组
lgraph = layerGraph();
tempLayers = [
    imageInputLayer([227 227 3],"Name","imageinput")
    convolution2dLayer([3 3],64,"Name","conv","Stride",[2 2])
    reluLayer("Name","relu")
    maxPooling2dLayer([3 3],"Name","pool1","Stride",[2 2])
    convolution2dLayer([1 1],16,"Name","conv_1")
    reluLayer("Name","relu_1")];
lgraph = addLayers(lgraph,tempLayers);

tempLayers = [
    convolution2dLayer([3 3],64,"Name","conv_2","Padding",[1 1 1 1])
    reluLayer("Name","relu_3")];
lgraph = addLayers(lgraph,tempLayers);

tempLayers = [
    convolution2dLayer([1 1],64,"Name","conv_3","Padding","same")
    reluLayer("Name","relu_2")];
lgraph = addLayers(lgraph,tempLayers);

tempLayers = [
    depthConcatenationLayer(2,"Name","depthcat")
    convolution2dLayer([1 1],16,"Name","conv_4")
    reluLayer("Name","relu_4")];
lgraph = addLayers(lgraph,tempLayers);

tempLayers = [
    convolution2dLayer([3 3],64,"Name","conv_5","Padding",[1 1 1 1])
    reluLayer("Name","relu_6")];
lgraph = addLayers(lgraph,tempLayers);

tempLayers = [
    convolution2dLayer([1 1],64,"Name","conv_6")
    reluLayer("Name","relu_5")];
lgraph = addLayers(lgraph,tempLayers);

tempLayers = [
    depthConcatenationLayer(2,"Name","depthcat_1")
    maxPooling2dLayer([3 3],"Name","pool3","Padding",[0 1 0 1],"Stride",[2 2])
    convolution2dLayer([1 1],32,"Name","conv_7")
    reluLayer("Name","relu_7")];
lgraph = addLayers(lgraph,tempLayers);

tempLayers = [
    convolution2dLayer([3 3],128,"Name","conv_8","Padding",[1 1 1 1])
    reluLayer("Name","relu_9")];
lgraph = addLayers(lgraph,tempLayers);

tempLayers = [
    convolution2dLayer([1 1],128,"Name","conv_9")
    reluLayer("Name","relu_8")];
lgraph = addLayers(lgraph,tempLayers);

tempLayers = [
    depthConcatenationLayer(2,"Name","depthcat_2")
    convolution2dLayer([1 1],32,"Name","conv_10")
    reluLayer("Name","relu_10")];
lgraph = addLayers(lgraph,tempLayers);

tempLayers = [
    convolution2dLayer([3 3],128,"Name","conv_11","Padding",[1 1 1 1])
    reluLayer("Name","relu_12")];
lgraph = addLayers(lgraph,tempLayers);

tempLayers = [
    convolution2dLayer([1 1],128,"Name","conv_12")
    reluLayer("Name","relu_11")];
lgraph = addLayers(lgraph,tempLayers);

tempLayers = [
    depthConcatenationLayer(2,"Name","depthcat_3")
    maxPooling2dLayer([3 3],"Name","pool5","Padding",[0 1 0 1],"Stride",[2 2])
    convolution2dLayer([1 1],48,"Name","conv_13")
    reluLayer("Name","relu_13")];
lgraph = addLayers(lgraph,tempLayers);

tempLayers = [
    convolution2dLayer([3 3],192,"Name","conv_14","Padding",[1 1 1 1])
    reluLayer("Name","relu_15")];
lgraph = addLayers(lgraph,tempLayers);

tempLayers = [
    convolution2dLayer([1 1],192,"Name","conv_15")
    reluLayer("Name","relu_14")];
lgraph = addLayers(lgraph,tempLayers);

tempLayers = [
    depthConcatenationLayer(2,"Name","depthcat_4")
    convolution2dLayer([1 1],48,"Name","conv_16")
    reluLayer("Name","relu_16")];
lgraph = addLayers(lgraph,tempLayers);

tempLayers = [
    convolution2dLayer([3 3],192,"Name","conv_17","Padding",[1 1 1 1])
    reluLayer("Name","relu_18")];
lgraph = addLayers(lgraph,tempLayers);

tempLayers = [
    convolution2dLayer([1 1],192,"Name","conv_18")
    reluLayer("Name","relu_17")];
lgraph = addLayers(lgraph,tempLayers);

tempLayers = [
    depthConcatenationLayer(2,"Name","depthcat_5")
    convolution2dLayer([1 1],64,"Name","conv_19")
    reluLayer("Name","relu_19")];
lgraph = addLayers(lgraph,tempLayers);

tempLayers = [
    convolution2dLayer([3 3],256,"Name","conv_20","Padding",[1 1 1 1])
    reluLayer("Name","relu_21")];
lgraph = addLayers(lgraph,tempLayers);

tempLayers = [
    convolution2dLayer([1 1],256,"Name","conv_21")
    reluLayer("Name","relu_20")];
lgraph = addLayers(lgraph,tempLayers);

tempLayers = [
    depthConcatenationLayer(2,"Name","depthcat_6")
    convolution2dLayer([1 1],64,"Name","conv_22")
    reluLayer("Name","relu_22")];
lgraph = addLayers(lgraph,tempLayers);

tempLayers = [
    convolution2dLayer([3 3],256,"Name","conv_23","Padding",[1 1 1 1])
    reluLayer("Name","relu_24")];
lgraph = addLayers(lgraph,tempLayers);

tempLayers = [
    convolution2dLayer([1 1],256,"Name","conv_24")
    reluLayer("Name","relu_23")];
lgraph = addLayers(lgraph,tempLayers);

tempLayers = [
    depthConcatenationLayer(2,"Name","depthcat_7")
    dropoutLayer(0.5,"Name","dropout")
    convolution2dLayer([1 1],4,"Name","conv_25")
    reluLayer("Name","relu_25")
    globalAveragePooling2dLayer("Name","pool10")
    softmaxLayer("Name","softmax")
    classificationLayer("Name","classoutput")];
lgraph = addLayers(lgraph,tempLayers);
clear tempLayers;
lgraph = connectLayers(lgraph,"relu_1","conv_2");
lgraph = connectLayers(lgraph,"relu_1","conv_3");
lgraph = connectLayers(lgraph,"relu_2","depthcat/in1");
lgraph = connectLayers(lgraph,"relu_3","depthcat/in2");
lgraph = connectLayers(lgraph,"relu_4","conv_5");
lgraph = connectLayers(lgraph,"relu_4","conv_6");
lgraph = connectLayers(lgraph,"relu_5","depthcat_1/in1");
lgraph = connectLayers(lgraph,"relu_6","depthcat_1/in2");
lgraph = connectLayers(lgraph,"relu_7","conv_8");
lgraph = connectLayers(lgraph,"relu_7","conv_9");
lgraph = connectLayers(lgraph,"relu_8","depthcat_2/in1");
lgraph = connectLayers(lgraph,"relu_9","depthcat_2/in2");
lgraph = connectLayers(lgraph,"relu_10","conv_11");
lgraph = connectLayers(lgraph,"relu_10","conv_12");
lgraph = connectLayers(lgraph,"relu_11","depthcat_3/in1");
lgraph = connectLayers(lgraph,"relu_12","depthcat_3/in2");
lgraph = connectLayers(lgraph,"relu_13","conv_14");
lgraph = connectLayers(lgraph,"relu_13","conv_15");
lgraph = connectLayers(lgraph,"relu_14","depthcat_4/in1");
lgraph = connectLayers(lgraph,"relu_15","depthcat_4/in2");
lgraph = connectLayers(lgraph,"relu_16","conv_17");
lgraph = connectLayers(lgraph,"relu_16","conv_18");
lgraph = connectLayers(lgraph,"relu_17","depthcat_5/in1");
lgraph = connectLayers(lgraph,"relu_18","depthcat_5/in2");
lgraph = connectLayers(lgraph,"relu_19","conv_20");
lgraph = connectLayers(lgraph,"relu_19","conv_21");
lgraph = connectLayers(lgraph,"relu_20","depthcat_6/in1");
lgraph = connectLayers(lgraph,"relu_21","depthcat_6/in2");
lgraph = connectLayers(lgraph,"relu_22","conv_23");
lgraph = connectLayers(lgraph,"relu_22","conv_24");
lgraph = connectLayers(lgraph,"relu_23","depthcat_7/in1");
lgraph = connectLayers(lgraph,"relu_24","depthcat_7/in2");
options = trainingOptions('rmsprop',...
          'InitialLearnRate',0.001,...
          'Verbose',true,...
          'MiniBatchSize',16,...
          'Shuffle','every-epoch',...%洗牌
          'MaxEpochs',45,...
          'LearnRateSchedule','piecewise',...
          'LearnRateDropPeriod',10,...
          'LearnRateDropFactor',0.1,...
          'ValidationFrequency',50, ...%迭代30次后，出结论
          'ExecutionEnvironment','gpu',...
          'Plots','training-progress', ...%收否显示迭代过程
          'VerboseFrequency',10);
[net,msg] = trainNetwork(augimdsTrain,lgraph,options);
save squeezenet.mat net
save squeezemsg.mat msg
wenjian1='testdata';
testds=imageDatastore(wenjian1, ...
    'includesubfolders',true, ...
    'labelsource','foldernames')%图像数据的数据存
yp=classify(net,testds);%使用判别分析对观察进行分类
y =testds.Labels;
accuracy = sum(yp == y)/numel(y)%数组元素的数量
y1=y(1:25,:);
y2=y(26:90,:);
y3=y(91:115,:);
y4=y(116:145,:);
yp1=yp(1:25,:);
yp2=yp(26:90,:);
yp3=yp(91:115,:);
yp4=yp(116:145,:);
MPA=0.25.*(sum(yp1 == y1)/numel(y1)+sum(yp2 == y2)/numel(y2)+sum(yp3 == y3)/numel(y3)+sum(yp4 == y4)/numel(y4))
% accuracy = sum(yp == y)/numel(y)%数组元素的数量
