# Supplementary material for: Adaptive mask-based brain extraction method for head CT images
Source: PLoS One. 2024 Mar 11;19(3):e0295536. doi: 10.1371/journal.pone.0295536 (PMC10927156; doi:10.1371/journal.pone.0295536)
Supplement: S1 File — (ZIP) [file pone.0295536.s001.zip › S1_File/The original code/CNN/vgg19.m]

% 导入数据
% 导入训练和验证数据。
clear,clc
imdsTrain = imageDatastore("traindata","IncludeSubfolders",true,"LabelSource","foldernames");
% [imdsTrain, imdsValidation] = splitEachLabel(imdsTrain,0.8);

% 调整图像大小以匹配网络输入层。
augimdsTrain = augmentedImageDatastore([224 224 3],imdsTrain);
% augimdsValidation = augmentedImageDatastore([224 224 3],imdsValidation);
% 创建层组
layers = [
    imageInputLayer([224 224 3],"Name","imageinput")
    convolution2dLayer([3 3],64,"Name","conv","Padding",[1 1 1 1],"WeightL2Factor",0)
    reluLayer("Name","relu")
    convolution2dLayer([3 3],64,"Name","conv_2","Padding",[1 1 1 1],"WeightL2Factor",0)
    reluLayer("Name","relu_1")
    maxPooling2dLayer([2 2],"Name","maxpool","Stride",[2 2])
    convolution2dLayer([3 3],128,"Name","conv_1","Padding",[1 1 1 1],"WeightL2Factor",0)
    reluLayer("Name","relu_2")
    convolution2dLayer([3 3],128,"Name","conv_3","Padding",[1 1 1 1],"WeightL2Factor",0)
    reluLayer("Name","relu_3")
    maxPooling2dLayer([2 2],"Name","maxpool_1","Stride",[2 2])
    convolution2dLayer([3 3],256,"Name","conv_4","Padding",[1 1 1 1],"WeightL2Factor",0)
    reluLayer("Name","relu_4")
    convolution2dLayer([3 3],256,"Name","conv_5","Padding",[1 1 1 1],"WeightL2Factor",0)
    reluLayer("Name","relu_5")
    convolution2dLayer([3 3],256,"Name","conv_6","Padding",[1 1 1 1],"WeightL2Factor",0)
    reluLayer("Name","relu_6")
    convolution2dLayer([3 3],256,"Name","conv_7","Padding",[1 1 1 1],"WeightL2Factor",0)
    reluLayer("Name","relu_7")
    maxPooling2dLayer([2 2],"Name","maxpool_2","Stride",[2 2])
    convolution2dLayer([3 3],512,"Name","conv_8","Padding",[1 1 1 1],"WeightL2Factor",0)
    reluLayer("Name","relu_8")
    convolution2dLayer([3 3],512,"Name","conv_9","Padding",[1 1 1 1],"WeightL2Factor",0)
    reluLayer("Name","relu4_2")
    convolution2dLayer([3 3],512,"Name","conv_10","Padding",[1 1 1 1],"WeightL2Factor",0)
    reluLayer("Name","relu4_3")
    convolution2dLayer([3 3],512,"Name","conv_11","Padding",[1 1 1 1],"WeightL2Factor",0)
    reluLayer("Name","relu4_3_1")
    maxPooling2dLayer([2 2],"Name","maxpool_3","Stride",[2 2])
    convolution2dLayer([3 3],512,"Name","conv_12","Padding",[1 1 1 1],"WeightL2Factor",0)
    reluLayer("Name","relu4_3_2")
    convolution2dLayer([3 3],512,"Name","conv_13","Padding",[1 1 1 1],"WeightL2Factor",0)
    reluLayer("Name","relu4_3_3")
    convolution2dLayer([3 3],512,"Name","conv_14","Padding",[1 1 1 1],"WeightL2Factor",0)
    reluLayer("Name","relu4_3_4")
    convolution2dLayer([3 3],512,"Name","conv_15","Padding",[1 1 1 1],"WeightL2Factor",0)
    reluLayer("Name","relu4_3_5")
    maxPooling2dLayer([2 2],"Name","pool5","Stride",[2 2])
    fullyConnectedLayer(4096,"Name","fc","WeightL2Factor",0)
    reluLayer("Name","relu6")
    dropoutLayer(0.5,"Name","dropout")
    fullyConnectedLayer(4096,"Name","fc_1","WeightL2Factor",0)
    reluLayer("Name","relu6_1")
    dropoutLayer(0.5,"Name","dropout_1")
    fullyConnectedLayer(4,"Name","fc_2","WeightL2Factor",0)
    softmaxLayer("Name","softmax")
    classificationLayer("Name","classoutput")];

options = trainingOptions('adam',...
          'InitialLearnRate',0.001,...
          'Verbose',true,...
          'MiniBatchSize',16,...
          'Shuffle','every-epoch',...%洗牌
          'MaxEpochs',45,...
          'LearnRateSchedule','piecewise',...
          'LearnRateDropPeriod',10,...
          'LearnRateDropFactor',0.1,...
          'ValidationFrequency',57, ...%迭代30次后，出结论
          'ExecutionEnvironment','gpu',...
          'Plots','training-progress', ...%收否显示迭代过程
          'VerboseFrequency',10);
[net,msg19] = trainNetwork(augimdsTrain,layers,options);
save vgg19-net3.mat net
save vgg19-msg3.mat msg19
wenjian1='testdata';
testds=imageDatastore(wenjian1, ...
    'includesubfolders',true, ...
    'labelsource','foldernames')%图像数据的数据存
yp=classify(net,testds);%使用判别分析对观察进行分类
y =testds.Labels;
accuracy = sum(yp == y)/numel(y)%数组元素的数量
y1=y(1:25,:);
y2=y(26:90,:);
y3=y(91:115,:);
y4=y(116:145,:);
yp1=yp(1:25,:);
yp2=yp(26:90,:);
yp3=yp(91:115,:);
yp4=yp(116:145,:);
MPA=0.25.*(sum(yp1 == y1)/numel(y1)+sum(yp2 == y2)/numel(y2)+sum(yp3 == y3)/numel(y3)+sum(yp4 == y4)/numel(y4))
% accuracy = sum(yp == y)/numel(y)%数组元素的数量
