# Supplementary material for: Adaptive mask-based brain extraction method for head CT images
Source: PLoS One. 2024 Mar 11;19(3):e0295536. doi: 10.1371/journal.pone.0295536 (PMC10927156; doi:10.1371/journal.pone.0295536)
Supplement: S1 File — (ZIP) [file pone.0295536.s001.zip › S1_File/The original code/FCN/segnet.m]

clear,clc

imageDir = 'Set';
imds=imageDatastore(imageDir, ...
    'includesubfolders',true, ...
    'labelsource','foldernames')
labelDir = 'label';
classNames = ["BT","BEIJING"];
labelIDs   = [1 2];
pxds = pixelLabelDatastore(labelDir,classNames,labelIDs);
pximds = pixelLabelImageDatastore(imds,pxds,"OutputSize",[512 512 3], ...
    'ColorPreprocessing','gray2rgb');


classnames = ["BT" "BEIJING"];
imageSize = [512 512 3];
numclasses = numel(classnames);

lgraph = segnetLayers(imageSize,numclasses,5);

opts  = trainingOptions('adam',...
          'InitialLearnRate',0.001,...
          'Verbose',true,...
          'MiniBatchSize',8,...
          'Shuffle','every-epoch',...%洗牌
          'MaxEpochs',60,...
          'LearnRateSchedule','piecewise',...
          'LearnRateDropPeriod',20,...
          'LearnRateDropFactor',0.1,...
          'ExecutionEnvironment','gpu',...
          'Plots','training-progress', ...%收否显示迭代过程
          'VerboseFrequency',30);

[snet, sinfo] = trainNetwork(pximds ,lgraph,opts);
save   segnet21 snet
save  segnetinfo21 sinfo
