# Supplementary material for: Adaptive mask-based brain extraction method for head CT images
Source: PLoS One. 2024 Mar 11;19(3):e0295536. doi: 10.1371/journal.pone.0295536 (PMC10927156; doi:10.1371/journal.pone.0295536)
Supplement: S1 Data — (ZIP) [file pone.0295536.s002.zip]

Archive with 2,813 entries (2,800 files):
- S2_Data/
- S2_Data/traindata_224/
- S2_Data/traindata_224/traindata/
- S2_Data/traindata_224/traindata/0/
- S2_Data/traindata_224/traindata/0/80IM_0004-ID_6c680710a.png
- S2_Data/traindata_224/traindata/0/80IM_0005-ID_49dbe89d0.png
- S2_Data/traindata_224/traindata/0/81IM_0002-ID_5b983c53a.png
- S2_Data/traindata_224/traindata/0/81IM_0003-ID_9701b509e.png
- S2_Data/traindata_224/traindata/0/82IM_0006-ID_c343e78c7.png
- S2_Data/traindata_224/traindata/0/82IM_0007-ID_862a73233.png
- S2_Data/traindata_224/traindata/0/82IM_0008-ID_3690fcd9d.png
- S2_Data/traindata_224/traindata/0/82IM_0010-ID_72a42a1bc.png
- S2_Data/traindata_224/traindata/0/82IM_0011-ID_7db225051.png
- S2_Data/traindata_224/traindata/0/82IM_0012-ID_1cb650bef.png
- S2_Data/traindata_224/traindata/0/82IM_0013-ID_e2a827d94.png
- S2_Data/traindata_224/traindata/0/84IM_0003-ID_d683dddd5.png
- S2_Data/traindata_224/traindata/0/84IM_0004-ID_bbc14d45a.png
- S2_Data/traindata_224/traindata/0/85IM_0003-ID_9b45fb7f4.png
- S2_Data/traindata_224/traindata/0/85IM_0005-ID_b4f61bf5d.png
- S2_Data/traindata_224/traindata/0/85IM_0006-ID_a61618439.png
- S2_Data/traindata_224/traindata/0/86IM_0005-ID_d6ac6e9f7.png
- S2_Data/traindata_224/traindata/0/IM_0000-ID_176d479f0.png
- S2_Data/traindata_224/traindata/0/IM_0000-ID_7a03bfffe.png
- S2_Data/traindata_224/traindata/0/IM_0000-ID_d9b2ec9d8.png
- S2_Data/traindata_224/traindata/0/IM_0001-ID_1af1e5400.png
- S2_Data/traindata_224/traindata/0/IM_0001-ID_a6c4d9a1f.png
- S2_Data/traindata_224/traindata/0/IM_0001-ID_f966aa3f7.png
- S2_Data/traindata_224/traindata/0/IM_0002-ID_051765753.png
- S2_Data/traindata_224/traindata/0/IM_0002-ID_294069349.png
- S2_Data/traindata_224/traindata/0/IM_0002-ID_3171d7dd5.png
- S2_Data/traindata_224/traindata/0/IM_0002-ID_326bf9943.png
- S2_Data/traindata_224/traindata/0/IM_0002-ID_57ba5653e.png
- S2_Data/traindata_224/traindata/0/IM_0002-ID_650fa637e.png
- S2_Data/traindata_224/traindata/0/IM_0002-ID_b046104e3.png
- S2_Data/traindata_224/traindata/0/IM_0002-ID_b48466cfe.png
- S2_Data/traindata_224/traindata/0/IM_0002-ID_cbd45c817.png
- S2_Data/traindata_224/traindata/0/IM_0002-ID_f2d189b7f.png
- S2_Data/traindata_224/traindata/0/IM_0003-ID_093afc8d9.png
- S2_Data/traindata_224/traindata/0/IM_0003-ID_0b9be23bf.png
- S2_Data/traindata_224/traindata/0/IM_0003-ID_1b397a5f3.png
- S2_Data/traindata_224/traindata/0/IM_0003-ID_1b73592a4.png
- S2_Data/traindata_224/traindata/0/IM_0003-ID_31cda61a0.png
- S2_Data/traindata_224/traindata/0/IM_0003-ID_6459d6004.png
- S2_Data/traindata_224/traindata/0/IM_0003-ID_68f6fac67.png
- S2_Data/traindata_224/traindata/0/IM_0003-ID_72df67677.png
- S2_Data/traindata_224/traindata/0/IM_0003-ID_7425a7f20.png
- S2_Data/traindata_224/traindata/0/IM_0003-ID_84cbf705b.png
- S2_Data/traindata_224/traindata/0/IM_0003-ID_9370d86f6.png
- S2_Data/traindata_224/traindata/0/IM_0003-ID_9738c055d.png
- S2_Data/traindata_224/traindata/0/IM_0003-ID_a01c96213.png
- S2_Data/traindata_224/traindata/0/IM_0003-ID_a2845b9aa.png
- S2_Data/traindata_224/traindata/0/IM_0003-ID_b569710c4.png
- S2_Data/traindata_224/traindata/0/IM_0003-ID_d6a3dd87a.png
- S2_Data/traindata_224/traindata/0/IM_0003-ID_db013d767.png
- S2_Data/traindata_224/traindata/0/IM_0003-ID_e16af557c.png
- S2_Data/traindata_224/traindata/0/IM_0004-ID_039c562c4.png
- S2_Data/traindata_224/traindata/0/IM_0004-ID_08b378514.png
- S2_Data/traindata_224/traindata/0/IM_0004-ID_0c4647359.png
- S2_Data/traindata_224/traindata/0/IM_0004-ID_2523297e5.png
- S2_Data/traindata_224/traindata/0/IM_0004-ID_28c444c9c.png
- S2_Data/traindata_224/traindata/0/IM_0004-ID_337dfa8c2.png
- S2_Data/traindata_224/traindata/0/IM_0004-ID_3762a9d52.png
- S2_Data/traindata_224/traindata/0/IM_0004-ID_3ba2759b0.png
- S2_Data/traindata_224/traindata/0/IM_0004-ID_3ffb00bcd.png
- S2_Data/traindata_224/traindata/0/IM_0004-ID_411e3a4f5.png
- S2_Data/traindata_224/traindata/0/IM_0004-ID_460d6c7ce.png
- S2_Data/traindata_224/traindata/0/IM_0004-ID_4ae18ff3e.png
- S2_Data/traindata_224/traindata/0/IM_0004-ID_4f349b39a.png
- S2_Data/traindata_224/traindata/0/IM_0004-ID_518d6662e.png
- S2_Data/traindata_224/traindata/0/IM_0004-ID_52fcdbd14.png
- S2_Data/traindata_224/traindata/0/IM_0004-ID_566c4978e.png
- S2_Data/traindata_224/traindata/0/IM_0004-ID_6debc00bd.png
- S2_Data/traindata_224/traindata/0/IM_0004-ID_70aaf1bf4.png
- S2_Data/traindata_224/traindata/0/IM_0004-ID_72720e428.png
- S2_Data/traindata_224/traindata/0/IM_0004-ID_72e306345.png
- S2_Data/traindata_224/traindata/0/IM_0004-ID_77d6a8a29.png
- S2_Data/traindata_224/traindata/0/IM_0004-ID_7c1145ff9.png
- S2_Data/traindata_224/traindata/0/IM_0004-ID_7d1fd19a3.png
- S2_Data/traindata_224/traindata/0/IM_0004-ID_7d6878ba0.png
- S2_Data/traindata_224/traindata/0/IM_0004-ID_854dda944.png
- S2_Data/traindata_224/traindata/0/IM_0004-ID_9b8fd60ca.png
- S2_Data/traindata_224/traindata/0/IM_0004-ID_9e7a9f92d.png
- S2_Data/traindata_224/traindata/0/IM_0004-ID_a1df019d1.png
- S2_Data/traindata_224/traindata/0/IM_0004-ID_a5973ef74.png
- S2_Data/traindata_224/traindata/0/IM_0004-ID_aaa0701eb.png
- S2_Data/traindata_224/traindata/0/IM_0004-ID_af90ee0a9.png
- S2_Data/traindata_224/traindata/0/IM_0004-ID_b4386c146.png
- S2_Data/traindata_224/traindata/0/IM_0004-ID_b530a9807.png
- S2_Data/traindata_224/traindata/0/IM_0004-ID_b94d2ef15.png
- S2_Data/traindata_224/traindata/0/IM_0004-ID_d4def7e5d.png
- S2_Data/traindata_224/traindata/0/IM_0004-ID_d942ab733.png
- S2_Data/traindata_224/traindata/0/IM_0004-ID_e05d873ac.png
- S2_Data/traindata_224/traindata/0/IM_0004-ID_ede968118.png
- S2_Data/traindata_224/traindata/0/IM_0004-ID_f75f50ed1.png
- S2_Data/traindata_224/traindata/0/IM_0004-ID_fb9df8b9e.png
- S2_Data/traindata_224/traindata/0/IM_0005-ID_00c000a81.png
- S2_Data/traindata_224/traindata/0/IM_0005-ID_097a98371.png
- S2_Data/traindata_224/traindata/0/IM_0005-ID_0c957218a.png
- S2_Data/traindata_224/traindata/0/IM_0005-ID_15196fcfa.png
- S2_Data/traindata_224/traindata/0/IM_0005-ID_1d467c5c2.png
- S2_Data/traindata_224/traindata/0/IM_0005-ID_1e5802dfa.png
- S2_Data/traindata_224/traindata/0/IM_0005-ID_246168f91.png
- S2_Data/traindata_224/traindata/0/IM_0005-ID_2c37ed251.png
- S2_Data/traindata_224/traindata/0/IM_0005-ID_2ca4d0cb1.png
- S2_Data/traindata_224/traindata/0/IM_0005-ID_2f96fefac.png
- S2_Data/traindata_224/traindata/0/IM_0005-ID_39938271b.png
- S2_Data/traindata_224/traindata/0/IM_0005-ID_3a57d214c.png
- S2_Data/traindata_224/traindata/0/IM_0005-ID_3e860d214.png
- S2_Data/traindata_224/traindata/0/IM_0005-ID_41348a09c.png
- S2_Data/traindata_224/traindata/0/IM_0005-ID_4a22483bb.png
- S2_Data/traindata_224/traindata/0/IM_0005-ID_4ba455613.png
- S2_Data/traindata_224/traindata/0/IM_0005-ID_5092a74dc.png
- S2_Data/traindata_224/traindata/0/IM_0005-ID_52231bc36.png
- S2_Data/traindata_224/traindata/0/IM_0005-ID_556833e85.png
- S2_Data/traindata_224/traindata/0/IM_0005-ID_55fd2b447.png
- S2_Data/traindata_224/traindata/0/IM_0005-ID_5bc861901.png
- S2_Data/traindata_224/traindata/0/IM_0005-ID_61c5b974b.png
- S2_Data/traindata_224/traindata/0/IM_0005-ID_63ad7bffc.png
- S2_Data/traindata_224/traindata/0/IM_0005-ID_65470871b.png
- S2_Data/traindata_224/traindata/0/IM_0005-ID_65d5b4c9f.png
- S2_Data/traindata_224/traindata/0/IM_0005-ID_6859101fc.png
- S2_Data/traindata_224/traindata/0/IM_0005-ID_6b5132d81.png
- S2_Data/traindata_224/traindata/0/IM_0005-ID_6db4623dd.png
- S2_Data/traindata_224/traindata/0/IM_0005-ID_73b3c1c67.png
- S2_Data/traindata_224/traindata/0/IM_0005-ID_743cfbcb6.png
- S2_Data/traindata_224/traindata/0/IM_0005-ID_74690521b.png
- S2_Data/traindata_224/traindata/0/IM_0005-ID_7544b6fc3.png
- S2_Data/traindata_224/traindata/0/IM_0005-ID_76127d9a0.png
- S2_Data/traindata_224/traindata/0/IM_0005-ID_77a83dadf.png
- S2_Data/traindata_224/traindata/0/IM_0005-ID_8504f361d.png
- S2_Data/traindata_224/traindata/0/IM_0005-ID_8cb590ee9.png
- S2_Data/traindata_224/traindata/0/IM_0005-ID_94b63da36.png
- S2_Data/traindata_224/traindata/0/IM_0005-ID_968ee90c3.png
- S2_Data/traindata_224/traindata/0/IM_0005-ID_99f7552d8.png
- S2_Data/traindata_224/traindata/0/IM_0005-ID_9e97be164.png
- S2_Data/traindata_224/traindata/0/IM_0005-ID_a67fb2291.png
- S2_Data/traindata_224/traindata/0/IM_0005-ID_aeb68590d.png
- S2_Data/traindata_224/traindata/0/IM_0005-ID_b9c52fff2.png
- S2_Data/traindata_224/traindata/0/IM_0005-ID_bc68fe186.png
- S2_Data/traindata_224/traindata/0/IM_0005-ID_bdaa860d4.png
- S2_Data/traindata_224/traindata/0/IM_0005-ID_c769b4372.png
- S2_Data/traindata_224/traindata/0/IM_0005-ID_d13bd523a.png
- S2_Data/traindata_224/traindata/0/IM_0005-ID_d55502da3.png
- S2_Data/traindata_224/traindata/0/IM_0005-ID_e2b33235e.png
- S2_Data/traindata_224/traindata/0/IM_0005-ID_e6dbf0b5f.png
- S2_Data/traindata_224/traindata/0/IM_0005-ID_ed309646d.png
- S2_Data/traindata_224/traindata/0/IM_0005-ID_f03fbb264.png
- S2_Data/traindata_224/traindata/0/IM_0005-ID_f9fc621c6.png
- S2_Data/traindata_224/traindata/0/IM_0005-ID_fe402e6b2.png
- S2_Data/traindata_224/traindata/0/IM_0005-ID_fed2cbae0.png
- S2_Data/traindata_224/traindata/0/IM_0006-ID_002251d48.png
- S2_Data/traindata_224/traindata/0/IM_0006-ID_036b608a9.png
- S2_Data/traindata_224/traindata/0/IM_0006-ID_05635c84d.png
- S2_Data/traindata_224/traindata/0/IM_0006-ID_09389a287.png
- S2_Data/traindata_224/traindata/0/IM_0006-ID_0b22cad84.png
- S2_Data/traindata_224/traindata/0/IM_0006-ID_0b285b9ca.png
- S2_Data/traindata_224/traindata/0/IM_0006-ID_0c52bc1cc.png
- S2_Data/traindata_224/traindata/0/IM_0006-ID_0ee040c60.png
- S2_Data/traindata_224/traindata/0/IM_0006-ID_1036b45a8.png
- S2_Data/traindata_224/traindata/0/IM_0006-ID_10465dafc.png
- S2_Data/traindata_224/traindata/0/IM_0006-ID_10dd49a55.png
- S2_Data/traindata_224/traindata/0/IM_0006-ID_11e6ad569.png
- S2_Data/traindata_224/traindata/0/IM_0006-ID_1aa28e21d.png
- S2_Data/traindata_224/traindata/0/IM_0006-ID_223ade9af.png
- S2_Data/traindata_224/traindata/0/IM_0006-ID_27d718787.png
- S2_Data/traindata_224/traindata/0/IM_0006-ID_2aa41ca57.png
- S2_Data/traindata_224/traindata/0/IM_0006-ID_2e266f901.png
- S2_Data/traindata_224/traindata/0/IM_0006-ID_3014238ac.png
- S2_Data/traindata_224/traindata/0/IM_0006-ID_316935dfd.png
- S2_Data/traindata_224/traindata/0/IM_0006-ID_36be11832.png
- S2_Data/traindata_224/traindata/0/IM_0006-ID_3714c25ac.png
- S2_Data/traindata_224/traindata/0/IM_0006-ID_37c65aa7b.png
- S2_Data/traindata_224/traindata/0/IM_0006-ID_3f3c0ebd0.png
- S2_Data/traindata_224/traindata/0/IM_0006-ID_5030b5552.png
- S2_Data/traindata_224/traindata/0/IM_0006-ID_5146a95c0.png
- S2_Data/traindata_224/traindata/0/IM_0006-ID_51ddb206d.png
- S2_Data/traindata_224/traindata/0/IM_0006-ID_5cabd9ce5.png
- S2_Data/traindata_224/traindata/0/IM_0006-ID_5daa789db.png
- S2_Data/traindata_224/traindata/0/IM_0006-ID_5e4513613.png
- S2_Data/traindata_224/traindata/0/IM_0006-ID_5ebee68a1.png
- S2_Data/traindata_224/traindata/0/IM_0006-ID_63d154b5b.png
- S2_Data/traindata_224/traindata/0/IM_0006-ID_64b80423e.png
- S2_Data/traindata_224/traindata/0/IM_0006-ID_6bb18579c.png
- S2_Data/traindata_224/traindata/0/IM_0006-ID_6e3209e3a.png
- S2_Data/traindata_224/traindata/0/IM_0006-ID_6fc93dc0a.png
- S2_Data/traindata_224/traindata/0/IM_0006-ID_72b24af72.png
- S2_Data/traindata_224/traindata/0/IM_0006-ID_786517811.png
- S2_Data/traindata_224/traindata/0/IM_0006-ID_7d624e9c2.png
- S2_Data/traindata_224/traindata/0/IM_0006-ID_7fe01a7b6.png
- S2_Data/traindata_224/traindata/0/IM_0006-ID_8138770cc.png
- S2_Data/traindata_224/traindata/0/IM_0006-ID_82c4d8f0a.png
- S2_Data/traindata_224/traindata/0/IM_0006-ID_8370d1270.png
- S2_Data/traindata_224/traindata/0/IM_0006-ID_83fbf00e7.png
- S2_Data/traindata_224/traindata/0/IM_0006-ID_845bb7e7d.png
- S2_Data/traindata_224/traindata/0/IM_0006-ID_86c9f4675.png
- S2_Data/traindata_224/traindata/0/IM_0006-ID_88013bf52.png
- S2_Data/traindata_224/traindata/0/IM_0006-ID_8c1f8b007.png
- S2_Data/traindata_224/traindata/0/IM_0006-ID_8cde4bb3a.png
- S2_Data/traindata_224/traindata/0/IM_0006-ID_8f880f968.png
- S2_Data/traindata_224/traindata/0/IM_0006-ID_91f96d54e.png
- S2_Data/traindata_224/traindata/0/IM_0006-ID_9210554bb.png
- S2_Data/traindata_224/traindata/0/IM_0006-ID_94c03ca91.png
- S2_Data/traindata_224/traindata/0/IM_0006-ID_9aa2f246e.png
- S2_Data/traindata_224/traindata/0/IM_0006-ID_9af8955d8.png
- S2_Data/traindata_224/traindata/0/IM_0006-ID_9f8b54d39.png
- S2_Data/traindata_224/traindata/0/IM_0006-ID_a252fa63e.png
- S2_Data/traindata_224/traindata/0/IM_0006-ID_a60826297.png
- S2_Data/traindata_224/traindata/0/IM_0006-ID_a8dd7bd0b.png
- S2_Data/traindata_224/traindata/0/IM_0006-ID_ae1fe55e0.png
- S2_Data/traindata_224/traindata/0/IM_0006-ID_d3baab41c.png
- S2_Data/traindata_224/traindata/0/IM_0006-ID_ffdb54e16.png
- S2_Data/traindata_224/traindata/0/IM_0007-ID_036220ce5.png
- S2_Data/traindata_224/traindata/0/IM_0007-ID_1ae9eabbe.png
- S2_Data/traindata_224/traindata/0/IM_0007-ID_3365d5e88.png
- S2_Data/traindata_224/traindata/0/IM_0007-ID_83f0a4ce6.png
- S2_Data/traindata_224/traindata/0/IM_0007-ID_8ba1f694c.png
- S2_Data/traindata_224/traindata/0/IM_0007-ID_8c533006e.png
- S2_Data/traindata_224/traindata/0/IM_0007-ID_9e93c29e4.png
- S2_Data/traindata_224/traindata/0/IM_0007-ID_d92d81560.png
- S2_Data/traindata_224/traindata/0/IM_0008-ID_1fdc03f00.png
- S2_Data/traindata_224/traindata/0/IM_0008-ID_30d32a957.png
- S2_Data/traindata_224/traindata/0/IM_0008-ID_3b39bd87f.png
- S2_Data/traindata_224/traindata/0/IM_0008-ID_4a8f75773.png
- S2_Data/traindata_224/traindata/0/IM_0008-ID_53d0ed15b.png
- S2_Data/traindata_224/traindata/0/IM_0008-ID_5abf74ebf.png
- S2_Data/traindata_224/traindata/0/IM_0008-ID_5af64b474.png
- S2_Data/traindata_224/traindata/0/IM_0008-ID_b1a34b143.png
- S2_Data/traindata_224/traindata/0/IM_0008-ID_b40f4f77f.png
- S2_Data/traindata_224/traindata/0/IM_0008-ID_c6a21b298.png
- S2_Data/traindata_224/traindata/0/IM_0008-ID_d61a609aa.png
- S2_Data/traindata_224/traindata/0/IM_0009-ID_0193e4adb.png
- S2_Data/traindata_224/traindata/0/IM_0009-ID_0f2107440.png
- S2_Data/traindata_224/traindata/0/IM_0009-ID_176478519.png
- S2_Data/traindata_224/traindata/0/IM_0009-ID_1e2867e03.png
- S2_Data/traindata_224/traindata/0/IM_0009-ID_21caca9fc.png
- S2_Data/traindata_224/traindata/0/IM_0009-ID_412ee697c.png
- S2_Data/traindata_224/traindata/0/IM_0009-ID_988225126.png
- S2_Data/traindata_224/traindata/0/IM_0009-ID_9fe64408e.png
- S2_Data/traindata_224/traindata/0/IM_0009-ID_aead1ff96.png
- S2_Data/traindata_224/traindata/0/IM_0009-ID_b2e17fa5f.png
- S2_Data/traindata_224/traindata/0/IM_0009-ID_bb1ab81b7.png
- S2_Data/traindata_224/traindata/0/IM_0009-ID_bf54654c3.png
- S2_Data/traindata_224/traindata/0/IM_0009-ID_f247b6824.png
- S2_Data/traindata_224/traindata/0/IM_0010-ID_4b3f08682.png
- S2_Data/traindata_224/traindata/0/IM_0010-ID_7fe073aff.png
- S2_Data/traindata_224/traindata/0/IM_0010-ID_ec29098de.png
- S2_Data/traindata_224/traindata/0/IM_0011-ID_7a2a33d42.png
- S2_Data/traindata_224/traindata/0/IM_0011-ID_a0dcc16a1.png
- S2_Data/traindata_224/traindata/0/IM_0011-ID_c18fdb45e.png
- S2_Data/traindata_224/traindata/0/IM_0012-ID_2f8c6e8ed.png
- S2_Data/traindata_224/traindata/0/IM_0013-ID_a6e030b5c.png
- S2_Data/traindata_224/traindata/0/IM_0014-ID_98f2ab88f.png
- S2_Data/traindata_224/traindata/1/
- S2_Data/traindata_224/traindata/1/111111111111111111111111111111111111111111111111.png
- S2_Data/traindata_224/traindata/1/19IM_0026-ID_180da34f4.png
- S2_Data/traindata_224/traindata/1/19IM_0027-ID_8ec8fdfb1.png
- S2_Data/traindata_224/traindata/1/20IM_0030-ID_add5a9e7a.png
- S2_Data/traindata_224/traindata/1/20IM_0031-ID_cf4082b43.png
- S2_Data/traindata_224/traindata/1/23IM_0025-ID_5b62faccc.png
- S2_Data/traindata_224/traindata/1/IM_0004-ID_80eebdd30.png
- S2_Data/traindata_224/traindata/1/IM_0004-ID_d1a3cb3e0.png
- S2_Data/traindata_224/traindata/1/IM_0005-ID_0a3dc59a9.png
- S2_Data/traindata_224/traindata/1/IM_0005-ID_7a61f39f5.png
- S2_Data/traindata_224/traindata/1/IM_0006-ID_05e64e792.png
- S2_Data/traindata_224/traindata/1/IM_0006-ID_13df9a544.png
- S2_Data/traindata_224/traindata/1/IM_0006-ID_26ae1841e.png
- S2_Data/traindata_224/traindata/1/IM_0006-ID_3f23a8b22.png
- S2_Data/traindata_224/traindata/1/IM_0006-ID_40627cbf6.png
- S2_Data/traindata_224/traindata/1/IM_0006-ID_47daf2ff6.png
- S2_Data/traindata_224/traindata/1/IM_0006-ID_5527d3b1b.png
- S2_Data/traindata_224/traindata/1/IM_0006-ID_5d7b67621.png
- S2_Data/traindata_224/traindata/1/IM_0006-ID_6081e25af.png
- S2_Data/traindata_224/traindata/1/IM_0006-ID_6354222be.png
- S2_Data/traindata_224/traindata/1/IM_0006-ID_661b9746c.png
- S2_Data/traindata_224/traindata/1/IM_0006-ID_67c080622.png
- S2_Data/traindata_224/traindata/1/IM_0006-ID_69dbfc6e8.png
- S2_Data/traindata_224/traindata/1/IM_0006-ID_7c25ba9ec.png
- S2_Data/traindata_224/traindata/1/IM_0006-ID_84e84f6a9.png
- S2_Data/traindata_224/traindata/1/IM_0006-ID_8811ab18e.png
- S2_Data/traindata_224/traindata/1/IM_0006-ID_8ed2f9328.png
- S2_Data/traindata_224/traindata/1/IM_0006-ID_acf6eb68f.png
- S2_Data/traindata_224/traindata/1/IM_0006-ID_b1b40d46f.png
- S2_Data/traindata_224/traindata/1/IM_0006-ID_b925c6d92.png
- S2_Data/traindata_224/traindata/1/IM_0006-ID_bdc24e756.png
- S2_Data/traindata_224/traindata/1/IM_0006-ID_c75c401bc.png
- S2_Data/traindata_224/traindata/1/IM_0006-ID_d72621ddf.png
- S2_Data/traindata_224/traindata/1/IM_0006-ID_ddde3c907.png
- S2_Data/traindata_224/traindata/1/IM_0006-ID_e905747c8.png
- S2_Data/traindata_224/traindata/1/IM_0006-ID_ecc206aff.png
- S2_Data/traindata_224/traindata/1/IM_0006-ID_f46778c74.png
- S2_Data/traindata_224/traindata/1/IM_0007-ID_00242abe9.png
- S2_Data/traindata_224/traindata/1/IM_0007-ID_06be901ce.png
- S2_Data/traindata_224/traindata/1/IM_0007-ID_0d7f58ab5.png
- S2_Data/traindata_224/traindata/1/IM_0007-ID_0dbd3585c.png
- S2_Data/traindata_224/traindata/1/IM_0007-ID_10d83b811.png
- S2_Data/traindata_224/traindata/1/IM_0007-ID_1321f0687.png
- S2_Data/traindata_224/traindata/1/IM_0007-ID_18d498d45.png
- S2_Data/traindata_224/traindata/1/IM_0007-ID_19037643d.png
- S2_Data/traindata_224/traindata/1/IM_0007-ID_1ea17f19a.png
- S2_Data/traindata_224/traindata/1/IM_0007-ID_238dcc266.png
[truncated: 2,513 more entries]
