# Supplementary material for: Adaptive mask-based brain extraction method for head CT images
Source: PLoS One. 2024 Mar 11;19(3):e0295536. doi: 10.1371/journal.pone.0295536 (PMC10927156; doi:10.1371/journal.pone.0295536)
Supplement: S3 Data — (ZIP) [file pone.0295536.s004.zip]

Archive with 702 entries (700 files):
- S4_Data/
- S4_Data/FCN_Training set/
- S4_Data/FCN_Training set/111111111111111111111111111111111111111111111111.png
- S4_Data/FCN_Training set/IM_0000-ID_176d479f0.png
- S4_Data/FCN_Training set/IM_0000-ID_7a03bfffe.png
- S4_Data/FCN_Training set/IM_0000-ID_d9b2ec9d8.png
- S4_Data/FCN_Training set/IM_0001-ID_1af1e5400.png
- S4_Data/FCN_Training set/IM_0001-ID_92a62e48b.png
- S4_Data/FCN_Training set/IM_0001-ID_a6c4d9a1f.png
- S4_Data/FCN_Training set/IM_0001-ID_f966aa3f7.png
- S4_Data/FCN_Training set/IM_0002-ID_3171d7dd5.png
- S4_Data/FCN_Training set/IM_0002-ID_57ba5653e.png
- S4_Data/FCN_Training set/IM_0002-ID_650fa637e.png
- S4_Data/FCN_Training set/IM_0002-ID_b046104e3.png
- S4_Data/FCN_Training set/IM_0002-ID_b48466cfe.png
- S4_Data/FCN_Training set/IM_0002-ID_b5246900c.png
- S4_Data/FCN_Training set/IM_0002-ID_cbd45c817.png
- S4_Data/FCN_Training set/IM_0003-ID_093afc8d9.png
- S4_Data/FCN_Training set/IM_0003-ID_0b9be23bf.png
- S4_Data/FCN_Training set/IM_0003-ID_1b397a5f3.png
- S4_Data/FCN_Training set/IM_0003-ID_1b73592a4.png
- S4_Data/FCN_Training set/IM_0003-ID_31cda61a0.png
- S4_Data/FCN_Training set/IM_0003-ID_6459d6004.png
- S4_Data/FCN_Training set/IM_0003-ID_68f6fac67.png
- S4_Data/FCN_Training set/IM_0003-ID_72df67677.png
- S4_Data/FCN_Training set/IM_0003-ID_7425a7f20.png
- S4_Data/FCN_Training set/IM_0003-ID_79b034a02.png
- S4_Data/FCN_Training set/IM_0003-ID_84cbf705b.png
- S4_Data/FCN_Training set/IM_0003-ID_962a5821f.png
- S4_Data/FCN_Training set/IM_0003-ID_a01c96213.png
- S4_Data/FCN_Training set/IM_0003-ID_a2845b9aa.png
- S4_Data/FCN_Training set/IM_0003-ID_b569710c4.png
- S4_Data/FCN_Training set/IM_0003-ID_b5bba4428.png
- S4_Data/FCN_Training set/IM_0003-ID_d6a3dd87a.png
- S4_Data/FCN_Training set/IM_0003-ID_db013d767.png
- S4_Data/FCN_Training set/IM_0003-ID_e16af557c.png
- S4_Data/FCN_Training set/IM_0004-ID_039c562c4.png
- S4_Data/FCN_Training set/IM_0004-ID_08b378514.png
- S4_Data/FCN_Training set/IM_0004-ID_0c4647359.png
- S4_Data/FCN_Training set/IM_0004-ID_1327f057b.png
- S4_Data/FCN_Training set/IM_0004-ID_2523297e5.png
- S4_Data/FCN_Training set/IM_0004-ID_28c444c9c.png
- S4_Data/FCN_Training set/IM_0004-ID_337dfa8c2.png
- S4_Data/FCN_Training set/IM_0004-ID_338afb4e7.png
- S4_Data/FCN_Training set/IM_0004-ID_3762a9d52.png
- S4_Data/FCN_Training set/IM_0004-ID_3ffb00bcd.png
- S4_Data/FCN_Training set/IM_0004-ID_460d6c7ce.png
- S4_Data/FCN_Training set/IM_0004-ID_4ae18ff3e.png
- S4_Data/FCN_Training set/IM_0004-ID_4bcdf8cba.png
- S4_Data/FCN_Training set/IM_0004-ID_4f349b39a.png
- S4_Data/FCN_Training set/IM_0004-ID_52fcdbd14.png
- S4_Data/FCN_Training set/IM_0004-ID_566c4978e.png
- S4_Data/FCN_Training set/IM_0004-ID_6debc00bd.png
- S4_Data/FCN_Training set/IM_0004-ID_70aaf1bf4.png
- S4_Data/FCN_Training set/IM_0004-ID_72720e428.png
- S4_Data/FCN_Training set/IM_0004-ID_72e306345.png
- S4_Data/FCN_Training set/IM_0004-ID_754129863.png
- S4_Data/FCN_Training set/IM_0004-ID_77d6a8a29.png
- S4_Data/FCN_Training set/IM_0004-ID_7c1145ff9.png
- S4_Data/FCN_Training set/IM_0004-ID_7d1fd19a3.png
- S4_Data/FCN_Training set/IM_0004-ID_7d6878ba0.png
- S4_Data/FCN_Training set/IM_0004-ID_80eebdd30.png
- S4_Data/FCN_Training set/IM_0004-ID_8280b9c5e.png
- S4_Data/FCN_Training set/IM_0004-ID_854dda944.png
- S4_Data/FCN_Training set/IM_0004-ID_8b6f5a33a.png
- S4_Data/FCN_Training set/IM_0004-ID_9e7a9f92d.png
- S4_Data/FCN_Training set/IM_0004-ID_9fda6ef13.png
- S4_Data/FCN_Training set/IM_0004-ID_a1df019d1.png
- S4_Data/FCN_Training set/IM_0004-ID_a5973ef74.png
- S4_Data/FCN_Training set/IM_0004-ID_af90ee0a9.png
- S4_Data/FCN_Training set/IM_0004-ID_b4386c146.png
- S4_Data/FCN_Training set/IM_0004-ID_b530a9807.png
- S4_Data/FCN_Training set/IM_0004-ID_b94d2ef15.png
- S4_Data/FCN_Training set/IM_0004-ID_c05f1c333.png
- S4_Data/FCN_Training set/IM_0004-ID_d12f46f3a.png
- S4_Data/FCN_Training set/IM_0004-ID_d1a3cb3e0.png
- S4_Data/FCN_Training set/IM_0004-ID_d4def7e5d.png
- S4_Data/FCN_Training set/IM_0004-ID_d942ab733.png
- S4_Data/FCN_Training set/IM_0004-ID_ede968118.png
- S4_Data/FCN_Training set/IM_0004-ID_f75f50ed1.png
- S4_Data/FCN_Training set/IM_0005-ID_00c000a81.png
- S4_Data/FCN_Training set/IM_0005-ID_0a3dc59a9.png
- S4_Data/FCN_Training set/IM_0005-ID_0c957218a.png
- S4_Data/FCN_Training set/IM_0005-ID_0dc60d342.png
- S4_Data/FCN_Training set/IM_0005-ID_15196fcfa.png
- S4_Data/FCN_Training set/IM_0005-ID_1847ec2b4.png
- S4_Data/FCN_Training set/IM_0005-ID_1d467c5c2.png
- S4_Data/FCN_Training set/IM_0005-ID_1e5802dfa.png
- S4_Data/FCN_Training set/IM_0005-ID_1f8f228e5.png
- S4_Data/FCN_Training set/IM_0005-ID_246168f91.png
- S4_Data/FCN_Training set/IM_0005-ID_2c37ed251.png
- S4_Data/FCN_Training set/IM_0005-ID_2ca4d0cb1.png
- S4_Data/FCN_Training set/IM_0005-ID_2f96fefac.png
- S4_Data/FCN_Training set/IM_0005-ID_39938271b.png
- S4_Data/FCN_Training set/IM_0005-ID_3a57d214c.png
- S4_Data/FCN_Training set/IM_0005-ID_3e860d214.png
- S4_Data/FCN_Training set/IM_0005-ID_45b493897.png
- S4_Data/FCN_Training set/IM_0005-ID_4a22483bb.png
- S4_Data/FCN_Training set/IM_0005-ID_4ba455613.png
- S4_Data/FCN_Training set/IM_0005-ID_510f93c45.png
- S4_Data/FCN_Training set/IM_0005-ID_556833e85.png
- S4_Data/FCN_Training set/IM_0005-ID_55fd2b447.png
- S4_Data/FCN_Training set/IM_0005-ID_5a76a0838.png
- S4_Data/FCN_Training set/IM_0005-ID_5bc861901.png
- S4_Data/FCN_Training set/IM_0005-ID_60072507b.png
- S4_Data/FCN_Training set/IM_0005-ID_61c5b974b.png
- S4_Data/FCN_Training set/IM_0005-ID_63ad7bffc.png
- S4_Data/FCN_Training set/IM_0005-ID_65470871b.png
- S4_Data/FCN_Training set/IM_0005-ID_65d5b4c9f.png
- S4_Data/FCN_Training set/IM_0005-ID_6859101fc.png
- S4_Data/FCN_Training set/IM_0005-ID_6b5132d81.png
- S4_Data/FCN_Training set/IM_0005-ID_6db4623dd.png
- S4_Data/FCN_Training set/IM_0005-ID_73b3c1c67.png
- S4_Data/FCN_Training set/IM_0005-ID_743cfbcb6.png
- S4_Data/FCN_Training set/IM_0005-ID_74690521b.png
- S4_Data/FCN_Training set/IM_0005-ID_7544b6fc3.png
- S4_Data/FCN_Training set/IM_0005-ID_76127d9a0.png
- S4_Data/FCN_Training set/IM_0005-ID_77a83dadf.png
- S4_Data/FCN_Training set/IM_0005-ID_7a61f39f5.png
- S4_Data/FCN_Training set/IM_0005-ID_7c2e569a2.png
- S4_Data/FCN_Training set/IM_0005-ID_8cb590ee9.png
- S4_Data/FCN_Training set/IM_0005-ID_93a4315e4.png
- S4_Data/FCN_Training set/IM_0005-ID_94b63da36.png
- S4_Data/FCN_Training set/IM_0005-ID_99f7552d8.png
- S4_Data/FCN_Training set/IM_0005-ID_9e97be164.png
- S4_Data/FCN_Training set/IM_0005-ID_a4161d427.png
- S4_Data/FCN_Training set/IM_0005-ID_a67fb2291.png
- S4_Data/FCN_Training set/IM_0005-ID_aeb68590d.png
- S4_Data/FCN_Training set/IM_0005-ID_bc68fe186.png
- S4_Data/FCN_Training set/IM_0005-ID_bdaa860d4.png
- S4_Data/FCN_Training set/IM_0005-ID_c5cdade23.png
- S4_Data/FCN_Training set/IM_0005-ID_d05cecb80.png
- S4_Data/FCN_Training set/IM_0005-ID_d13bd523a.png
- S4_Data/FCN_Training set/IM_0005-ID_e1c7bfbd5.png
- S4_Data/FCN_Training set/IM_0005-ID_e2b33235e.png
- S4_Data/FCN_Training set/IM_0005-ID_e40a3c4df.png
- S4_Data/FCN_Training set/IM_0005-ID_e6dbf0b5f.png
- S4_Data/FCN_Training set/IM_0005-ID_e77c1ba67.png
- S4_Data/FCN_Training set/IM_0005-ID_ed309646d.png
- S4_Data/FCN_Training set/IM_0005-ID_f03fbb264.png
- S4_Data/FCN_Training set/IM_0005-ID_f592bd95b.png
- S4_Data/FCN_Training set/IM_0005-ID_f92223ae1.png
- S4_Data/FCN_Training set/IM_0005-ID_f9fc621c6.png
- S4_Data/FCN_Training set/IM_0005-ID_fe402e6b2.png
- S4_Data/FCN_Training set/IM_0005-ID_fed2cbae0.png
- S4_Data/FCN_Training set/IM_0006-ID_002251d48.png
- S4_Data/FCN_Training set/IM_0006-ID_036b608a9.png
- S4_Data/FCN_Training set/IM_0006-ID_05635c84d.png
- S4_Data/FCN_Training set/IM_0006-ID_05e64e792.png
- S4_Data/FCN_Training set/IM_0006-ID_0b285b9ca.png
- S4_Data/FCN_Training set/IM_0006-ID_0ee040c60.png
- S4_Data/FCN_Training set/IM_0006-ID_1036b45a8.png
- S4_Data/FCN_Training set/IM_0006-ID_10465dafc.png
- S4_Data/FCN_Training set/IM_0006-ID_10dd49a55.png
- S4_Data/FCN_Training set/IM_0006-ID_11e6ad569.png
- S4_Data/FCN_Training set/IM_0006-ID_11f816fca.png
- S4_Data/FCN_Training set/IM_0006-ID_13df9a544.png
- S4_Data/FCN_Training set/IM_0006-ID_1aa28e21d.png
- S4_Data/FCN_Training set/IM_0006-ID_1aadb0431.png
- S4_Data/FCN_Training set/IM_0006-ID_202da93be.png
- S4_Data/FCN_Training set/IM_0006-ID_221a2cd9b.png
- S4_Data/FCN_Training set/IM_0006-ID_223ade9af.png
- S4_Data/FCN_Training set/IM_0006-ID_26ae1841e.png
- S4_Data/FCN_Training set/IM_0006-ID_27d718787.png
- S4_Data/FCN_Training set/IM_0006-ID_2aa41ca57.png
- S4_Data/FCN_Training set/IM_0006-ID_2e266f901.png
- S4_Data/FCN_Training set/IM_0006-ID_2f4245b48.png
- S4_Data/FCN_Training set/IM_0006-ID_3014238ac.png
- S4_Data/FCN_Training set/IM_0006-ID_316935dfd.png
- S4_Data/FCN_Training set/IM_0006-ID_36be11832.png
- S4_Data/FCN_Training set/IM_0006-ID_3714c25ac.png
- S4_Data/FCN_Training set/IM_0006-ID_37c65aa7b.png
- S4_Data/FCN_Training set/IM_0006-ID_3f23a8b22.png
- S4_Data/FCN_Training set/IM_0006-ID_3f3c0ebd0.png
- S4_Data/FCN_Training set/IM_0006-ID_40627cbf6.png
- S4_Data/FCN_Training set/IM_0006-ID_47daf2ff6.png
- S4_Data/FCN_Training set/IM_0006-ID_498ff8e23.png
- S4_Data/FCN_Training set/IM_0006-ID_4caaa1f8e.png
- S4_Data/FCN_Training set/IM_0006-ID_5030b5552.png
- S4_Data/FCN_Training set/IM_0006-ID_5146a95c0.png
- S4_Data/FCN_Training set/IM_0006-ID_51ddb206d.png
- S4_Data/FCN_Training set/IM_0006-ID_54264aacb.png
- S4_Data/FCN_Training set/IM_0006-ID_5527d3b1b.png
- S4_Data/FCN_Training set/IM_0006-ID_5cabd9ce5.png
- S4_Data/FCN_Training set/IM_0006-ID_5d7b67621.png
- S4_Data/FCN_Training set/IM_0006-ID_5daa789db.png
- S4_Data/FCN_Training set/IM_0006-ID_5e4513613.png
- S4_Data/FCN_Training set/IM_0006-ID_5ebee68a1.png
- S4_Data/FCN_Training set/IM_0006-ID_6081e25af.png
- S4_Data/FCN_Training set/IM_0006-ID_6354222be.png
- S4_Data/FCN_Training set/IM_0006-ID_63d154b5b.png
- S4_Data/FCN_Training set/IM_0006-ID_64b80423e.png
- S4_Data/FCN_Training set/IM_0006-ID_661b9746c.png
- S4_Data/FCN_Training set/IM_0006-ID_67c080622.png
- S4_Data/FCN_Training set/IM_0006-ID_69045d409.png
- S4_Data/FCN_Training set/IM_0006-ID_69dbfc6e8.png
- S4_Data/FCN_Training set/IM_0006-ID_6bb18579c.png
- S4_Data/FCN_Training set/IM_0006-ID_6e3209e3a.png
- S4_Data/FCN_Training set/IM_0006-ID_6fc93dc0a.png
- S4_Data/FCN_Training set/IM_0006-ID_72b24af72.png
- S4_Data/FCN_Training set/IM_0006-ID_786517811.png
- S4_Data/FCN_Training set/IM_0006-ID_7a7703fef.png
- S4_Data/FCN_Training set/IM_0006-ID_7c25ba9ec.png
- S4_Data/FCN_Training set/IM_0006-ID_7e671796a.png
- S4_Data/FCN_Training set/IM_0006-ID_7fe01a7b6.png
- S4_Data/FCN_Training set/IM_0006-ID_8138770cc.png
- S4_Data/FCN_Training set/IM_0006-ID_82c4d8f0a.png
- S4_Data/FCN_Training set/IM_0006-ID_8370d1270.png
- S4_Data/FCN_Training set/IM_0006-ID_845bb7e7d.png
- S4_Data/FCN_Training set/IM_0006-ID_84e84f6a9.png
- S4_Data/FCN_Training set/IM_0006-ID_86c9f4675.png
- S4_Data/FCN_Training set/IM_0006-ID_88013bf52.png
- S4_Data/FCN_Training set/IM_0006-ID_8811ab18e.png
- S4_Data/FCN_Training set/IM_0006-ID_8c1f8b007.png
- S4_Data/FCN_Training set/IM_0006-ID_8ed2f9328.png
- S4_Data/FCN_Training set/IM_0006-ID_8f880f968.png
- S4_Data/FCN_Training set/IM_0006-ID_9210554bb.png
- S4_Data/FCN_Training set/IM_0006-ID_94c03ca91.png
- S4_Data/FCN_Training set/IM_0006-ID_9aa2f246e.png
- S4_Data/FCN_Training set/IM_0006-ID_9c63aabfe.png
- S4_Data/FCN_Training set/IM_0006-ID_9f8b54d39.png
- S4_Data/FCN_Training set/IM_0006-ID_a252fa63e.png
- S4_Data/FCN_Training set/IM_0006-ID_a60826297.png
- S4_Data/FCN_Training set/IM_0006-ID_a8dd7bd0b.png
- S4_Data/FCN_Training set/IM_0006-ID_acf6eb68f.png
- S4_Data/FCN_Training set/IM_0006-ID_ae1fe55e0.png
- S4_Data/FCN_Training set/IM_0006-ID_b1b40d46f.png
- S4_Data/FCN_Training set/IM_0006-ID_b925c6d92.png
- S4_Data/FCN_Training set/IM_0006-ID_bdc24e756.png
- S4_Data/FCN_Training set/IM_0006-ID_c261b8716.png
- S4_Data/FCN_Training set/IM_0006-ID_c75c401bc.png
- S4_Data/FCN_Training set/IM_0006-ID_ca57f8fab.png
- S4_Data/FCN_Training set/IM_0006-ID_d21ca30f4.png
- S4_Data/FCN_Training set/IM_0006-ID_d72621ddf.png
- S4_Data/FCN_Training set/IM_0006-ID_ddde3c907.png
- S4_Data/FCN_Training set/IM_0006-ID_e905747c8.png
- S4_Data/FCN_Training set/IM_0006-ID_ecc206aff.png
- S4_Data/FCN_Training set/IM_0006-ID_f46778c74.png
- S4_Data/FCN_Training set/IM_0007-ID_00242abe9.png
- S4_Data/FCN_Training set/IM_0007-ID_06be901ce.png
- S4_Data/FCN_Training set/IM_0007-ID_0a51dc2c8.png
- S4_Data/FCN_Training set/IM_0007-ID_0b42a3cc7.png
- S4_Data/FCN_Training set/IM_0007-ID_0d7f58ab5.png
- S4_Data/FCN_Training set/IM_0007-ID_0dbd3585c.png
- S4_Data/FCN_Training set/IM_0007-ID_10d83b811.png
- S4_Data/FCN_Training set/IM_0007-ID_1321f0687.png
- S4_Data/FCN_Training set/IM_0007-ID_18d498d45.png
- S4_Data/FCN_Training set/IM_0007-ID_19037643d.png
- S4_Data/FCN_Training set/IM_0007-ID_1ea17f19a.png
- S4_Data/FCN_Training set/IM_0007-ID_21fd7fdef.png
- S4_Data/FCN_Training set/IM_0007-ID_238dcc266.png
- S4_Data/FCN_Training set/IM_0007-ID_24a359384.png
- S4_Data/FCN_Training set/IM_0007-ID_25cf09cc5.png
- S4_Data/FCN_Training set/IM_0007-ID_2997cb7a6.png
- S4_Data/FCN_Training set/IM_0007-ID_2ae8953a2.png
- S4_Data/FCN_Training set/IM_0007-ID_2d46b1a21.png
- S4_Data/FCN_Training set/IM_0007-ID_2ec9fcb0e.png
- S4_Data/FCN_Training set/IM_0007-ID_2f9a2f78a.png
- S4_Data/FCN_Training set/IM_0007-ID_31ba04704.png
- S4_Data/FCN_Training set/IM_0007-ID_33aec0a1f.png
- S4_Data/FCN_Training set/IM_0007-ID_3743e582e.png
- S4_Data/FCN_Training set/IM_0007-ID_38219ef2c.png
- S4_Data/FCN_Training set/IM_0007-ID_3a3745654.png
- S4_Data/FCN_Training set/IM_0007-ID_3ca4dc625.png
- S4_Data/FCN_Training set/IM_0007-ID_401411df8.png
- S4_Data/FCN_Training set/IM_0007-ID_407120c42.png
- S4_Data/FCN_Training set/IM_0007-ID_43fd6aaf9.png
- S4_Data/FCN_Training set/IM_0007-ID_45083907a.png
- S4_Data/FCN_Training set/IM_0007-ID_471d4cf8d.png
- S4_Data/FCN_Training set/IM_0007-ID_4c7baf057.png
- S4_Data/FCN_Training set/IM_0007-ID_4d7aaee5e.png
- S4_Data/FCN_Training set/IM_0007-ID_4e8ca8b51.png
- S4_Data/FCN_Training set/IM_0007-ID_4f57855f3.png
- S4_Data/FCN_Training set/IM_0007-ID_5480769a2.png
- S4_Data/FCN_Training set/IM_0007-ID_5497f7696.png
- S4_Data/FCN_Training set/IM_0007-ID_5711308bd.png
- S4_Data/FCN_Training set/IM_0007-ID_5a6f782e5.png
- S4_Data/FCN_Training set/IM_0007-ID_5aa80b7f3.png
- S4_Data/FCN_Training set/IM_0007-ID_5dcd56059.png
- S4_Data/FCN_Training set/IM_0007-ID_5eb5eabb6.png
- S4_Data/FCN_Training set/IM_0007-ID_5f240587a.png
- S4_Data/FCN_Training set/IM_0007-ID_615880f67.png
- S4_Data/FCN_Training set/IM_0007-ID_62d968cfa.png
- S4_Data/FCN_Training set/IM_0007-ID_62f1cddca.png
- S4_Data/FCN_Training set/IM_0007-ID_68501d70b.png
- S4_Data/FCN_Training set/IM_0007-ID_6caa364b3.png
- S4_Data/FCN_Training set/IM_0007-ID_6cd17b790.png
- S4_Data/FCN_Training set/IM_0007-ID_6eb6ebdad.png
- S4_Data/FCN_Training set/IM_0007-ID_6ec0e3c45.png
- S4_Data/FCN_Training set/IM_0007-ID_7005de698.png
- S4_Data/FCN_Training set/IM_0007-ID_70ea169cb.png
- S4_Data/FCN_Training set/IM_0007-ID_71019bad9.png
- S4_Data/FCN_Training set/IM_0007-ID_7198305b1.png
- S4_Data/FCN_Training set/IM_0007-ID_72ad5cbfd.png
- S4_Data/FCN_Training set/IM_0007-ID_795c817e7.png
- S4_Data/FCN_Training set/IM_0007-ID_7b2b5ebd7.png
- S4_Data/FCN_Training set/IM_0007-ID_7ef1cd6c1.png
- S4_Data/FCN_Training set/IM_0007-ID_7f77f99e2.png
- S4_Data/FCN_Training set/IM_0007-ID_8089efd8c.png
- S4_Data/FCN_Training set/IM_0007-ID_87cd8615f.png
[truncated: 402 more entries]
