# Supplementary material for: Adaptive mask-based brain extraction method for head CT images
Source: PLoS One. 2024 Mar 11;19(3):e0295536. doi: 10.1371/journal.pone.0295536 (PMC10927156; doi:10.1371/journal.pone.0295536)
Supplement: S4 Data — (ZIP) [file pone.0295536.s005.zip]

Archive with 702 entries (700 files):
- S5_Data/
- S5_Data/FCN_Training set/
- S5_Data/FCN_Training set/IM_0013-ID_d359452e8.png
- S5_Data/FCN_Training set/IM_0013-ID_d3d5c12eb.png
- S5_Data/FCN_Training set/IM_0013-ID_d71c33904.png
- S5_Data/FCN_Training set/IM_0013-ID_dbe2dce0c.png
- S5_Data/FCN_Training set/IM_0013-ID_dbe4e0802.png
- S5_Data/FCN_Training set/IM_0013-ID_dcfef51ae.png
- S5_Data/FCN_Training set/IM_0013-ID_dda0f785a.png
- S5_Data/FCN_Training set/IM_0013-ID_de071db32.png
- S5_Data/FCN_Training set/IM_0013-ID_e0be92c25.png
- S5_Data/FCN_Training set/IM_0013-ID_e163517b3.png
- S5_Data/FCN_Training set/IM_0013-ID_e223fd64a.png
- S5_Data/FCN_Training set/IM_0013-ID_e36405852.png
- S5_Data/FCN_Training set/IM_0013-ID_e6063bf09.png
- S5_Data/FCN_Training set/IM_0013-ID_e86031a23.png
- S5_Data/FCN_Training set/IM_0013-ID_ec8144f6e.png
- S5_Data/FCN_Training set/IM_0013-ID_ee0dc2d34.png
- S5_Data/FCN_Training set/IM_0013-ID_efd47b155.png
- S5_Data/FCN_Training set/IM_0013-ID_efe69ee01.png
- S5_Data/FCN_Training set/IM_0013-ID_f0148c63f.png
- S5_Data/FCN_Training set/IM_0013-ID_f03d3cc6b.png
- S5_Data/FCN_Training set/IM_0013-ID_f2e392735.png
- S5_Data/FCN_Training set/IM_0013-ID_f2f930122.png
- S5_Data/FCN_Training set/IM_0013-ID_f44bec5a9.png
- S5_Data/FCN_Training set/IM_0013-ID_f47efc993.png
- S5_Data/FCN_Training set/IM_0013-ID_f50d4823d.png
- S5_Data/FCN_Training set/IM_0013-ID_f7f2e9cf1.png
- S5_Data/FCN_Training set/IM_0013-ID_f7f9e3974.png
- S5_Data/FCN_Training set/IM_0013-ID_f9cfbaa36.png
- S5_Data/FCN_Training set/IM_0013-ID_fa96b7c98.png
- S5_Data/FCN_Training set/IM_0013-ID_fac3ddd69.png
- S5_Data/FCN_Training set/IM_0013-ID_fb20a4398.png
- S5_Data/FCN_Training set/IM_0013-ID_fbde71d6f.png
- S5_Data/FCN_Training set/IM_0013-ID_fc038f904.png
- S5_Data/FCN_Training set/IM_0013-ID_fce3500c0.png
- S5_Data/FCN_Training set/IM_0013-ID_fd2c8b41b.png
- S5_Data/FCN_Training set/IM_0013-ID_fd2f069a9.png
- S5_Data/FCN_Training set/IM_0013-ID_fe6a07d28.png
- S5_Data/FCN_Training set/IM_0013-ID_ffec87273.png
- S5_Data/FCN_Training set/IM_0014-ID_01de40a17.png
- S5_Data/FCN_Training set/IM_0014-ID_03d4943a9.png
- S5_Data/FCN_Training set/IM_0014-ID_08a3fc4a2.png
- S5_Data/FCN_Training set/IM_0014-ID_0a797e4ef.png
- S5_Data/FCN_Training set/IM_0014-ID_0ce445973.png
- S5_Data/FCN_Training set/IM_0014-ID_0d3f5260c.png
- S5_Data/FCN_Training set/IM_0014-ID_0f8b44775.png
- S5_Data/FCN_Training set/IM_0014-ID_1b9e0d811.png
- S5_Data/FCN_Training set/IM_0014-ID_1c128e0dc.png
- S5_Data/FCN_Training set/IM_0014-ID_1c8e240bd.png
- S5_Data/FCN_Training set/IM_0014-ID_1ca78597d.png
- S5_Data/FCN_Training set/IM_0014-ID_1fa540939.png
- S5_Data/FCN_Training set/IM_0014-ID_2a0534532.png
- S5_Data/FCN_Training set/IM_0014-ID_2a8773709.png
- S5_Data/FCN_Training set/IM_0014-ID_2a9097225.png
- S5_Data/FCN_Training set/IM_0014-ID_2ab40a307.png
- S5_Data/FCN_Training set/IM_0014-ID_2bbf72532.png
- S5_Data/FCN_Training set/IM_0014-ID_2dac89820.png
- S5_Data/FCN_Training set/IM_0014-ID_2f4397a96.png
- S5_Data/FCN_Training set/IM_0014-ID_3a13bacfd.png
- S5_Data/FCN_Training set/IM_0014-ID_3a6b8c700.png
- S5_Data/FCN_Training set/IM_0014-ID_3a6ca1dd0.png
- S5_Data/FCN_Training set/IM_0014-ID_3c7809a04.png
- S5_Data/FCN_Training set/IM_0014-ID_3c8968f4b.png
- S5_Data/FCN_Training set/IM_0014-ID_3d9875df1.png
- S5_Data/FCN_Training set/IM_0014-ID_3e64a669f.png
- S5_Data/FCN_Training set/IM_0014-ID_3edfebdf0.png
- S5_Data/FCN_Training set/IM_0014-ID_3f6ff50bd.png
- S5_Data/FCN_Training set/IM_0014-ID_4a0ce01df.png
- S5_Data/FCN_Training set/IM_0014-ID_4ab147506.png
- S5_Data/FCN_Training set/IM_0014-ID_4c439aa2d.png
- S5_Data/FCN_Training set/IM_0014-ID_4cdb33c1e.png
- S5_Data/FCN_Training set/IM_0014-ID_4e146c17e.png
- S5_Data/FCN_Training set/IM_0014-ID_4e6597289.png
- S5_Data/FCN_Training set/IM_0014-ID_4faa47a89.png
- S5_Data/FCN_Training set/IM_0014-ID_5c825301e.png
- S5_Data/FCN_Training set/IM_0014-ID_5c962a6f6.png
- S5_Data/FCN_Training set/IM_0014-ID_5d3f5d41c.png
- S5_Data/FCN_Training set/IM_0014-ID_5d64cb00a.png
- S5_Data/FCN_Training set/IM_0014-ID_5eb946f10.png
- S5_Data/FCN_Training set/IM_0014-ID_6c7700e99.png
- S5_Data/FCN_Training set/IM_0014-ID_6cdeaaabf.png
- S5_Data/FCN_Training set/IM_0014-ID_6d142f416.png
- S5_Data/FCN_Training set/IM_0014-ID_6d546d96d.png
- S5_Data/FCN_Training set/IM_0014-ID_6d9b12d43.png
- S5_Data/FCN_Training set/IM_0014-ID_6df03ab36.png
- S5_Data/FCN_Training set/IM_0014-ID_6df42c874.png
- S5_Data/FCN_Training set/IM_0014-ID_6e4b61ee0.png
- S5_Data/FCN_Training set/IM_0014-ID_6e6b61785.png
- S5_Data/FCN_Training set/IM_0014-ID_6eaf6e207.png
- S5_Data/FCN_Training set/IM_0014-ID_7a6c2aa44.png
- S5_Data/FCN_Training set/IM_0014-ID_7ad15a98a.png
- S5_Data/FCN_Training set/IM_0014-ID_7cb5f8516.png
- S5_Data/FCN_Training set/IM_0014-ID_7df773e3b.png
- S5_Data/FCN_Training set/IM_0014-ID_7fe270e60.png
- S5_Data/FCN_Training set/IM_0014-ID_8a8d1251d.png
- S5_Data/FCN_Training set/IM_0014-ID_8b79e2c98.png
- S5_Data/FCN_Training set/IM_0014-ID_8bd37d387.png
- S5_Data/FCN_Training set/IM_0014-ID_8bd7251fd.png
- S5_Data/FCN_Training set/IM_0016-ID_444735a2f.png
- S5_Data/FCN_Training set/IM_0016-ID_50834e85a.png
- S5_Data/FCN_Training set/IM_0016-ID_581464f53.png
- S5_Data/FCN_Training set/IM_0016-ID_83222b2c8.png
- S5_Data/FCN_Training set/IM_0016-ID_86805b3f9.png
- S5_Data/FCN_Training set/IM_0016-ID_a218fc52c.png
- S5_Data/FCN_Training set/IM_0016-ID_ab5c1dfaf.png
- S5_Data/FCN_Training set/IM_0016-ID_b3a44dca9.png
- S5_Data/FCN_Training set/IM_0016-ID_b864c6107.png
- S5_Data/FCN_Training set/IM_0016-ID_bcf52d204.png
- S5_Data/FCN_Training set/IM_0016-ID_f0aec0c7c.png
- S5_Data/FCN_Training set/IM_0016-ID_f3704fffd.png
- S5_Data/FCN_Training set/IM_0016-ID_ffe36e8e2.png
- S5_Data/FCN_Training set/IM_0017-ID_068128d45.png
- S5_Data/FCN_Training set/IM_0017-ID_098fc057d.png
- S5_Data/FCN_Training set/IM_0017-ID_0aec1f3a4.png
- S5_Data/FCN_Training set/IM_0017-ID_0bce7830a.png
- S5_Data/FCN_Training set/IM_0017-ID_132859dc8.png
- S5_Data/FCN_Training set/IM_0017-ID_155759de0.png
- S5_Data/FCN_Training set/IM_0017-ID_1b75364ce.png
- S5_Data/FCN_Training set/IM_0017-ID_1cfad2bcb.png
- S5_Data/FCN_Training set/IM_0017-ID_1e1e0ecfa.png
- S5_Data/FCN_Training set/IM_0017-ID_209cde4eb.png
- S5_Data/FCN_Training set/IM_0017-ID_210e652af.png
- S5_Data/FCN_Training set/IM_0017-ID_23afeb89a.png
- S5_Data/FCN_Training set/IM_0017-ID_252b891d3.png
- S5_Data/FCN_Training set/IM_0017-ID_2555d1736.png
- S5_Data/FCN_Training set/IM_0017-ID_2572c106b.png
- S5_Data/FCN_Training set/IM_0017-ID_29355c0c1.png
- S5_Data/FCN_Training set/IM_0017-ID_299fb53e7.png
- S5_Data/FCN_Training set/IM_0017-ID_2c9f7bbc7.png
- S5_Data/FCN_Training set/IM_0017-ID_2d1b3204c.png
- S5_Data/FCN_Training set/IM_0017-ID_2d3103029.png
- S5_Data/FCN_Training set/IM_0017-ID_2fc596c38.png
- S5_Data/FCN_Training set/IM_0017-ID_3852563c6.png
- S5_Data/FCN_Training set/IM_0017-ID_3959df455.png
- S5_Data/FCN_Training set/IM_0017-ID_40645762e.png
- S5_Data/FCN_Training set/IM_0017-ID_4ba2aa069.png
- S5_Data/FCN_Training set/IM_0017-ID_50ab0d0ea.png
- S5_Data/FCN_Training set/IM_0017-ID_57ddba268.png
- S5_Data/FCN_Training set/IM_0017-ID_599bc9d96.png
- S5_Data/FCN_Training set/IM_0017-ID_5b4750542.png
- S5_Data/FCN_Training set/IM_0017-ID_5d70118db.png
- S5_Data/FCN_Training set/IM_0017-ID_5ed3e5b04.png
- S5_Data/FCN_Training set/IM_0017-ID_5fd586573.png
- S5_Data/FCN_Training set/IM_0017-ID_6415ddc8e.png
- S5_Data/FCN_Training set/IM_0017-ID_6598e5b61.png
- S5_Data/FCN_Training set/IM_0017-ID_65d7dda39.png
- S5_Data/FCN_Training set/IM_0017-ID_702962f22.png
- S5_Data/FCN_Training set/IM_0017-ID_7082407c0.png
- S5_Data/FCN_Training set/IM_0017-ID_7da3002f3.png
- S5_Data/FCN_Training set/IM_0017-ID_80823861b.png
- S5_Data/FCN_Training set/IM_0017-ID_84afb0859.png
- S5_Data/FCN_Training set/IM_0017-ID_86ee8c2bf.png
- S5_Data/FCN_Training set/IM_0017-ID_885515589.png
- S5_Data/FCN_Training set/IM_0017-ID_8bb8c3db9.png
- S5_Data/FCN_Training set/IM_0017-ID_8cfcfb3df.png
- S5_Data/FCN_Training set/IM_0017-ID_8e78034f0.png
- S5_Data/FCN_Training set/IM_0017-ID_8f2632a58.png
- S5_Data/FCN_Training set/IM_0017-ID_91278b32e.png
- S5_Data/FCN_Training set/IM_0017-ID_925cea7d6.png
- S5_Data/FCN_Training set/IM_0017-ID_982748601.png
- S5_Data/FCN_Training set/IM_0017-ID_9835cdac9.png
- S5_Data/FCN_Training set/IM_0017-ID_9a0c69189.png
- S5_Data/FCN_Training set/IM_0017-ID_9bdc5cbf2.png
- S5_Data/FCN_Training set/IM_0017-ID_a024c0f70.png
- S5_Data/FCN_Training set/IM_0017-ID_a23cc408f.png
- S5_Data/FCN_Training set/IM_0017-ID_a4141a849.png
- S5_Data/FCN_Training set/IM_0017-ID_a8d42e6e9.png
- S5_Data/FCN_Training set/IM_0017-ID_aa45252b9.png
- S5_Data/FCN_Training set/IM_0017-ID_aaacad122.png
- S5_Data/FCN_Training set/IM_0017-ID_ad7b5f00c.png
- S5_Data/FCN_Training set/IM_0017-ID_aeed3d53f.png
- S5_Data/FCN_Training set/IM_0017-ID_b1f4a29bd.png
- S5_Data/FCN_Training set/IM_0017-ID_b1f895b26.png
- S5_Data/FCN_Training set/IM_0017-ID_b4f2dcebc.png
- S5_Data/FCN_Training set/IM_0017-ID_b97230327.png
- S5_Data/FCN_Training set/IM_0017-ID_bfa3ae9d3.png
- S5_Data/FCN_Training set/IM_0017-ID_bff6f5c06.png
- S5_Data/FCN_Training set/IM_0017-ID_c0cde8990.png
- S5_Data/FCN_Training set/IM_0017-ID_c1c63442f.png
- S5_Data/FCN_Training set/IM_0017-ID_c2c2d3204.png
- S5_Data/FCN_Training set/IM_0017-ID_c49455976.png
- S5_Data/FCN_Training set/IM_0017-ID_c556edc07.png
- S5_Data/FCN_Training set/IM_0017-ID_c5d0f2b49.png
- S5_Data/FCN_Training set/IM_0017-ID_cd13fd8c1.png
- S5_Data/FCN_Training set/IM_0017-ID_cdcc48152.png
- S5_Data/FCN_Training set/IM_0017-ID_d16ab5b0b.png
- S5_Data/FCN_Training set/IM_0017-ID_d278ca49e.png
- S5_Data/FCN_Training set/IM_0017-ID_d2b4f7619.png
- S5_Data/FCN_Training set/IM_0017-ID_d372cf611.png
- S5_Data/FCN_Training set/IM_0017-ID_d99deb703.png
- S5_Data/FCN_Training set/IM_0017-ID_da45e161c.png
- S5_Data/FCN_Training set/IM_0017-ID_dabc7b3e7.png
- S5_Data/FCN_Training set/IM_0017-ID_dd78d3c3f.png
- S5_Data/FCN_Training set/IM_0017-ID_ddea0d7b5.png
- S5_Data/FCN_Training set/IM_0017-ID_dfef2dcaf.png
- S5_Data/FCN_Training set/IM_0017-ID_e5a3cb52b.png
- S5_Data/FCN_Training set/IM_0017-ID_e772aeb93.png
- S5_Data/FCN_Training set/IM_0017-ID_eadfb607b.png
- S5_Data/FCN_Training set/IM_0017-ID_ef7e27f18.png
- S5_Data/FCN_Training set/IM_0017-ID_f2fd5cf47.png
- S5_Data/FCN_Training set/IM_0017-ID_f50860a4b.png
- S5_Data/FCN_Training set/IM_0017-ID_f89385177.png
- S5_Data/FCN_Training set/IM_0017-ID_fad9fa743.png
- S5_Data/FCN_Training set/IM_0017-ID_fb9190bf4.png
- S5_Data/FCN_Training set/IM_0017-ID_fcfddcb1a.png
- S5_Data/FCN_Training set/IM_0018-ID_01d83f0be.png
- S5_Data/FCN_Training set/IM_0018-ID_0244ec93d.png
- S5_Data/FCN_Training set/IM_0018-ID_02dedf620.png
- S5_Data/FCN_Training set/IM_0018-ID_02f37ce84.png
- S5_Data/FCN_Training set/IM_0018-ID_03d131e6d.png
- S5_Data/FCN_Training set/IM_0018-ID_04d7f8bba.png
- S5_Data/FCN_Training set/IM_0018-ID_0541273ad.png
- S5_Data/FCN_Training set/IM_0018-ID_0597e708d.png
- S5_Data/FCN_Training set/IM_0018-ID_05ee48910.png
- S5_Data/FCN_Training set/IM_0018-ID_0810a4f59.png
- S5_Data/FCN_Training set/IM_0018-ID_0bf05c7bf.png
- S5_Data/FCN_Training set/IM_0018-ID_0f038d768.png
- S5_Data/FCN_Training set/IM_0018-ID_10810f24b.png
- S5_Data/FCN_Training set/IM_0018-ID_10a46bb28.png
- S5_Data/FCN_Training set/IM_0018-ID_10f57a311.png
- S5_Data/FCN_Training set/IM_0018-ID_1142cc11f.png
- S5_Data/FCN_Training set/IM_0018-ID_11af32365.png
- S5_Data/FCN_Training set/IM_0018-ID_12c5439d7.png
- S5_Data/FCN_Training set/IM_0018-ID_167d322d6.png
- S5_Data/FCN_Training set/IM_0018-ID_1964236ae.png
- S5_Data/FCN_Training set/IM_0018-ID_1a44ccc3f.png
- S5_Data/FCN_Training set/IM_0018-ID_1b66a9725.png
- S5_Data/FCN_Training set/IM_0018-ID_1c3ea388c.png
- S5_Data/FCN_Training set/IM_0018-ID_1c90318d6.png
- S5_Data/FCN_Training set/IM_0018-ID_1e15c542e.png
- S5_Data/FCN_Training set/IM_0018-ID_1e9ab8f90.png
- S5_Data/FCN_Training set/IM_0018-ID_1ece8e0ea.png
- S5_Data/FCN_Training set/IM_0018-ID_27eacc5e0.png
- S5_Data/FCN_Training set/IM_0018-ID_312630ae1.png
- S5_Data/FCN_Training set/IM_0018-ID_3165405e9.png
- S5_Data/FCN_Training set/IM_0018-ID_323c4e519.png
- S5_Data/FCN_Training set/IM_0018-ID_329885c64.png
- S5_Data/FCN_Training set/IM_0018-ID_32bceecc2.png
- S5_Data/FCN_Training set/IM_0018-ID_389e84364.png
- S5_Data/FCN_Training set/IM_0018-ID_3a532200f.png
- S5_Data/FCN_Training set/IM_0018-ID_3d87ebe17.png
- S5_Data/FCN_Training set/IM_0018-ID_41b200ec1.png
- S5_Data/FCN_Training set/IM_0018-ID_42162ce32.png
- S5_Data/FCN_Training set/IM_0018-ID_42f7a515c.png
- S5_Data/FCN_Training set/IM_0018-ID_436b5f9a5.png
- S5_Data/FCN_Training set/IM_0018-ID_44ba45e2e.png
- S5_Data/FCN_Training set/IM_0018-ID_477ddf713.png
- S5_Data/FCN_Training set/IM_0018-ID_479f93e69.png
- S5_Data/FCN_Training set/IM_0018-ID_47f2c47d0.png
- S5_Data/FCN_Training set/IM_0018-ID_4a6803a31.png
- S5_Data/FCN_Training set/IM_0018-ID_4c8a4a10e.png
- S5_Data/FCN_Training set/IM_0018-ID_4d2f33b2c.png
- S5_Data/FCN_Training set/IM_0018-ID_500ccb10b.png
- S5_Data/FCN_Training set/IM_0018-ID_529446b9f.png
- S5_Data/FCN_Training set/IM_0018-ID_56360a1f3.png
- S5_Data/FCN_Training set/IM_0018-ID_566164615.png
- S5_Data/FCN_Training set/IM_0018-ID_57791ae85.png
- S5_Data/FCN_Training set/IM_0018-ID_5872b116c.png
- S5_Data/FCN_Training set/IM_0018-ID_5a6742980.png
- S5_Data/FCN_Training set/IM_0018-ID_5ab394472.png
- S5_Data/FCN_Training set/IM_0018-ID_5da66caba.png
- S5_Data/FCN_Training set/IM_0018-ID_60908f8d5.png
- S5_Data/FCN_Training set/IM_0018-ID_60cf528d6.png
- S5_Data/FCN_Training set/IM_0018-ID_64a515699.png
- S5_Data/FCN_Training set/IM_0018-ID_69a4b305f.png
- S5_Data/FCN_Training set/IM_0018-ID_6abd69613.png
- S5_Data/FCN_Training set/IM_0018-ID_6ad382ca7.png
- S5_Data/FCN_Training set/IM_0018-ID_6b31bc9d7.png
- S5_Data/FCN_Training set/IM_0018-ID_6dde95193.png
- S5_Data/FCN_Training set/IM_0018-ID_6e8ea95ac.png
- S5_Data/FCN_Training set/IM_0018-ID_6eac69a11.png
- S5_Data/FCN_Training set/IM_0018-ID_6ec1851c1.png
- S5_Data/FCN_Training set/IM_0018-ID_6ecda7846.png
- S5_Data/FCN_Training set/IM_0018-ID_6f561b08f.png
- S5_Data/FCN_Training set/IM_0018-ID_6f5be7cb9.png
- S5_Data/FCN_Training set/IM_0018-ID_71082ee1a.png
- S5_Data/FCN_Training set/IM_0018-ID_71bd57f98.png
- S5_Data/FCN_Training set/IM_0018-ID_7200ee3ee.png
- S5_Data/FCN_Training set/IM_0018-ID_72be8b32d.png
- S5_Data/FCN_Training set/IM_0018-ID_77422bf69.png
- S5_Data/FCN_Training set/IM_0018-ID_77610ad3d.png
- S5_Data/FCN_Training set/IM_0018-ID_785c478e5.png
- S5_Data/FCN_Training set/IM_0018-ID_7937fd040.png
- S5_Data/FCN_Training set/IM_0018-ID_7ce565e56.png
- S5_Data/FCN_Training set/IM_0018-ID_7ff1e3e57.png
- S5_Data/FCN_Training set/IM_0018-ID_80f91d6c5.png
- S5_Data/FCN_Training set/IM_0018-ID_810dcf408.png
- S5_Data/FCN_Training set/IM_0018-ID_81c25b0c1.png
- S5_Data/FCN_Training set/IM_0018-ID_8282177f9.png
- S5_Data/FCN_Training set/IM_0018-ID_82aa42643.png
- S5_Data/FCN_Training set/IM_0018-ID_841de8089.png
- S5_Data/FCN_Training set/IM_0018-ID_86b245c95.png
- S5_Data/FCN_Training set/IM_0018-ID_8b2bc0062.png
- S5_Data/FCN_Training set/IM_0018-ID_8e2f82349.png
- S5_Data/FCN_Training set/IM_0018-ID_9236ea0cd.png
- S5_Data/FCN_Training set/IM_0018-ID_936049f50.png
- S5_Data/FCN_Training set/IM_0018-ID_93edcd204.png
- S5_Data/FCN_Training set/IM_0018-ID_9516c3f8c.png
- S5_Data/FCN_Training set/IM_0018-ID_9752572b6.png
[truncated: 402 more entries]
