# Supplementary material for: Adaptive mask-based brain extraction method for head CT images
Source: PLoS One. 2024 Mar 11;19(3):e0295536. doi: 10.1371/journal.pone.0295536 (PMC10927156; doi:10.1371/journal.pone.0295536)
Supplement: S5 Data — (ZIP) [file pone.0295536.s006.zip]

Archive with 151 entries (145 files):
- S6_Data/
- S6_Data/Tset set 1/
- S6_Data/Tset set 1/0/
- S6_Data/Tset set 1/0/82IM_0009-ID_9091863ad.png
- S6_Data/Tset set 1/0/85IM_0004-ID_3cf8db104.png
- S6_Data/Tset set 1/0/IM_0001-ID_92a62e48b.png
- S6_Data/Tset set 1/0/IM_0002-ID_b5246900c.png
- S6_Data/Tset set 1/0/IM_0003-ID_79b034a02.png
- S6_Data/Tset set 1/0/IM_0003-ID_b5bba4428.png
- S6_Data/Tset set 1/0/IM_0004-ID_338afb4e7.png
- S6_Data/Tset set 1/0/IM_0004-ID_4bcdf8cba.png
- S6_Data/Tset set 1/0/IM_0004-ID_754129863.png
- S6_Data/Tset set 1/0/IM_0004-ID_9fda6ef13.png
- S6_Data/Tset set 1/0/IM_0004-ID_d12f46f3a.png
- S6_Data/Tset set 1/0/IM_0005-ID_1847ec2b4.png
- S6_Data/Tset set 1/0/IM_0005-ID_1f8f228e5.png
- S6_Data/Tset set 1/0/IM_0005-ID_5a76a0838.png
- S6_Data/Tset set 1/0/IM_0005-ID_60072507b.png
- S6_Data/Tset set 1/0/IM_0005-ID_63ad7bffc - 副本.png
- S6_Data/Tset set 1/0/IM_0005-ID_e1c7bfbd5.png
- S6_Data/Tset set 1/0/IM_0005-ID_f592bd95b.png
- S6_Data/Tset set 1/0/IM_0006-ID_096eacffe.png
- S6_Data/Tset set 1/0/IM_0006-ID_2f4245b48.png
- S6_Data/Tset set 1/0/IM_0010-ID_548f2ef73.png
- S6_Data/Tset set 1/0/IM_0011-ID_437143786.png
- S6_Data/Tset set 1/0/IM_0012-ID_dcd51a6ac.png
- S6_Data/Tset set 1/0/IM_0013-ID_e264511b8.png
- S6_Data/Tset set 1/0/IM_0014-ID_8f6067998.png
- S6_Data/Tset set 1/1/
- S6_Data/Tset set 1/1/16IM_0012-ID_eb78e80f0.png
- S6_Data/Tset set 1/1/16IM_0013-ID_20af19343.png
- S6_Data/Tset set 1/1/16IM_0014-ID_84b58f8f8.png
- S6_Data/Tset set 1/1/16IM_0015-ID_6e50b19ec.png
- S6_Data/Tset set 1/1/16IM_0016-ID_f8d07dbd9.png
- S6_Data/Tset set 1/1/16IM_0017-ID_14725ec04.png
- S6_Data/Tset set 1/1/16IM_0018-ID_a058e843b.png
- S6_Data/Tset set 1/1/16IM_0019-ID_1c5aebafe.png
- S6_Data/Tset set 1/1/16IM_0020-ID_357a827cc.png
- S6_Data/Tset set 1/1/19IM_0010-ID_5f97be66c.png
- S6_Data/Tset set 1/1/19IM_0011-ID_87a32ea00.png
- S6_Data/Tset set 1/1/19IM_0012-ID_cd4279ffd.png
- S6_Data/Tset set 1/1/19IM_0013-ID_1767dc99e.png
- S6_Data/Tset set 1/1/19IM_0014-ID_42dd358d6.png
- S6_Data/Tset set 1/1/19IM_0015-ID_fd9d1beae.png
- S6_Data/Tset set 1/1/19IM_0016-ID_dbc55ddcb.png
- S6_Data/Tset set 1/1/19IM_0017-ID_e6bcaf40f.png
- S6_Data/Tset set 1/1/19IM_0018-ID_9267048a2.png
- S6_Data/Tset set 1/1/19IM_0019-ID_940311b61.png
- S6_Data/Tset set 1/1/19IM_0028-ID_d5afdb7f2.png
- S6_Data/Tset set 1/1/20IM_0015-ID_26fbb65bc.png
- S6_Data/Tset set 1/1/20IM_0016-ID_a44e691e2.png
- S6_Data/Tset set 1/1/20IM_0017-ID_576034982.png
- S6_Data/Tset set 1/1/20IM_0018-ID_0c93ea540.png
- S6_Data/Tset set 1/1/20IM_0019-ID_4bd0b4664.png
- S6_Data/Tset set 1/1/20IM_0020-ID_ce2c62a75.png
- S6_Data/Tset set 1/1/20IM_0021-ID_e5267a689.png
- S6_Data/Tset set 1/1/20IM_0028-ID_a40897939.png
- S6_Data/Tset set 1/1/20IM_0029-ID_55e7f4b05.png
- S6_Data/Tset set 1/1/21IM_0007-ID_5aabaf612.png
- S6_Data/Tset set 1/1/21IM_0008-ID_b8df1f0ba.png
- S6_Data/Tset set 1/1/21IM_0009-ID_c75e7f9b7.png
- S6_Data/Tset set 1/1/21IM_0010-ID_a077f7c80.png
- S6_Data/Tset set 1/1/21IM_0011-ID_8548bcca9.png
- S6_Data/Tset set 1/1/21IM_0012-ID_41f026064.png
- S6_Data/Tset set 1/1/21IM_0019-ID_d902fe9e7.png
- S6_Data/Tset set 1/1/21IM_0020-ID_80dfd0fbb.png
- S6_Data/Tset set 1/1/21IM_0021-ID_b5d5e8061.png
- S6_Data/Tset set 1/1/21IM_0022-ID_067c20d14.png
- S6_Data/Tset set 1/1/22IM_0007-ID_a7cfbff57.png
- S6_Data/Tset set 1/1/22IM_0008-ID_6a68e05b4.png
- S6_Data/Tset set 1/1/22IM_0009-ID_44e5e8b59.png
- S6_Data/Tset set 1/1/22IM_0010-ID_3f0b950d5.png
- S6_Data/Tset set 1/1/22IM_0011-ID_608889648.png
- S6_Data/Tset set 1/1/22IM_0012-ID_4f2cb07a3.png
- S6_Data/Tset set 1/1/22IM_0019-ID_1a3b4c62d.png
- S6_Data/Tset set 1/1/22IM_0020-ID_95cf33751.png
- S6_Data/Tset set 1/1/22IM_0021-ID_07cd1db52.png
- S6_Data/Tset set 1/1/22IM_0022-ID_4e24ed877.png
- S6_Data/Tset set 1/1/23IM_0011-ID_deca969dd.png
- S6_Data/Tset set 1/1/23IM_0012-ID_0ee89f783.png
- S6_Data/Tset set 1/1/23IM_0013-ID_e215d4a05.png
- S6_Data/Tset set 1/1/23IM_0014-ID_bdcba14eb.png
- S6_Data/Tset set 1/1/23IM_0015-ID_93bde25de.png
- S6_Data/Tset set 1/1/23IM_0016-ID_ba5882375.png
- S6_Data/Tset set 1/1/23IM_0017-ID_a2bc527b4.png
- S6_Data/Tset set 1/1/23IM_0023-ID_f4771cd14.png
- S6_Data/Tset set 1/1/23IM_0024-ID_179f1ccfa.png
- S6_Data/Tset set 1/1/23IM_0026-ID_0cd03e06c.png
- S6_Data/Tset set 1/1/3IM_0012-ID_f4ca3026f.png
- S6_Data/Tset set 1/1/IM_0019-ID_0e615c443.png
- S6_Data/Tset set 1/1/IM_0019-ID_217b71668.png
- S6_Data/Tset set 1/1/IM_0019-ID_3fa02025a.png
- S6_Data/Tset set 1/1/IM_0019-ID_48b580bb8.png
- S6_Data/Tset set 1/1/IM_0019-ID_8be6ff2c9.png
- S6_Data/Tset set 1/2/
- S6_Data/Tset set 1/2/18IM_0007-ID_55086bb1e.png
- S6_Data/Tset set 1/2/29IM_0010-ID_81228b7a1.png
- S6_Data/Tset set 1/2/44IM_0003-ID_c7d7c263b.png
- S6_Data/Tset set 1/2/61IM_0008-ID_483988457.png
- S6_Data/Tset set 1/2/68IM_0014-ID_3b8cd18f2.png
- S6_Data/Tset set 1/2/6IM_0008-ID_a22adc787.png
- S6_Data/Tset set 1/2/IM_0003-ID_b99fbb54c.png
- S6_Data/Tset set 1/2/IM_0003-ID_e75a2af72.png
- S6_Data/Tset set 1/2/IM_0005-ID_b1ed328ce.png
- S6_Data/Tset set 1/2/IM_0005-ID_f32d24fbf.png
- S6_Data/Tset set 1/2/IM_0006-ID_9b786f1ed.png
- S6_Data/Tset set 1/2/IM_0006-ID_bcb51cb4c.png
- S6_Data/Tset set 1/2/IM_0007-ID_432b67d83.png
- S6_Data/Tset set 1/2/IM_0007-ID_52682708d.png
- S6_Data/Tset set 1/2/IM_0007-ID_5406aa980.png
- S6_Data/Tset set 1/2/IM_0007-ID_d0fc0d5c8.png
- S6_Data/Tset set 1/2/IM_0008-ID_6e028f83d.png
- S6_Data/Tset set 1/2/IM_0008-ID_72082ff6a.png
- S6_Data/Tset set 1/2/IM_0008-ID_eb52411e6.png
- S6_Data/Tset set 1/2/IM_0009-ID_113d92efc.png
- S6_Data/Tset set 1/2/IM_0010-ID_37b7ec0c7.png
- S6_Data/Tset set 1/2/IM_0010-ID_8e616f79c.png
- S6_Data/Tset set 1/2/IM_0011-ID_4c5e1229a.png
- S6_Data/Tset set 1/2/IM_0012-ID_fa0e3e666.png
- S6_Data/Tset set 1/2/IM_0017-ID_1f63529d7.png
- S6_Data/Tset set 1/3/
- S6_Data/Tset set 1/3/10IM_0011-ID_159b9b980.png
- S6_Data/Tset set 1/3/124IM_0009-ID_ef2926f11.png
- S6_Data/Tset set 1/3/124IM_0010-ID_3a348c321.png
- S6_Data/Tset set 1/3/125IM_0011-ID_8acea0a21.png
- S6_Data/Tset set 1/3/126IM_0018-ID_f94b47e72.png
- S6_Data/Tset set 1/3/13IM_0005-ID_881228d26.png
- S6_Data/Tset set 1/3/14IM_0007-ID_19dab20cd.png
- S6_Data/Tset set 1/3/15IM_0006-ID_c8aa6abb1.png
- S6_Data/Tset set 1/3/15IM_0008-ID_9574f11b7.png
- S6_Data/Tset set 1/3/16IM_0008-ID_cca9fe4b5.png
- S6_Data/Tset set 1/3/5IM_0014-ID_0f069de52.png
- S6_Data/Tset set 1/3/5IM_0015-ID_49d97de2d.png
- S6_Data/Tset set 1/3/7IM_0009-ID_535746734.png
- S6_Data/Tset set 1/3/8IM_0004-ID_2210c5c20.png
- S6_Data/Tset set 1/3/8IM_0005-ID_066c3cbb3.png
- S6_Data/Tset set 1/3/8IM_0006-ID_1ba3f1ee3.png
- S6_Data/Tset set 1/3/IM_0003-ID_c498f995b.png
- S6_Data/Tset set 1/3/IM_0004-ID_9d9d70b8f.png
- S6_Data/Tset set 1/3/IM_0005-ID_9bbaad1fc.png
- S6_Data/Tset set 1/3/IM_0005-ID_b38df351e.png
- S6_Data/Tset set 1/3/IM_0006-ID_246d8ddd5.png
- S6_Data/Tset set 1/3/IM_0006-ID_bdf973a02.png
- S6_Data/Tset set 1/3/IM_0008-ID_03bb456c2.png
- S6_Data/Tset set 1/3/IM_0008-ID_64bf53557.png
- S6_Data/Tset set 1/3/IM_0008-ID_cc382f74b.png
- S6_Data/Tset set 1/3/IM_0009-ID_498a9785c.png
- S6_Data/Tset set 1/3/IM_0014-ID_2bf278df9.png
- S6_Data/Tset set 1/3/IM_0017-ID_5a8c098f2.png
- S6_Data/Tset set 1/3/IM_0019-ID_56c2edba1.png
- S6_Data/Tset set 1/3/IM_0021-ID_6cf0cbcb8.png
