# Supplementary material for: Adaptive mask-based brain extraction method for head CT images
Source: PLoS One. 2024 Mar 11;19(3):e0295536. doi: 10.1371/journal.pone.0295536 (PMC10927156; doi:10.1371/journal.pone.0295536)
Supplement: S6 Data — (ZIP) [file pone.0295536.s007.zip]

Archive with 400 entries (396 files):
- S7_Data/
- S7_Data/Tset set 2/
- S7_Data/Tset set 2/Label/
- S7_Data/Tset set 2/Label/Label_1.png
- S7_Data/Tset set 2/Label/Label_10.png
- S7_Data/Tset set 2/Label/Label_100.png
- S7_Data/Tset set 2/Label/Label_101.png
- S7_Data/Tset set 2/Label/Label_102.png
- S7_Data/Tset set 2/Label/Label_103.png
- S7_Data/Tset set 2/Label/Label_104.png
- S7_Data/Tset set 2/Label/Label_105.png
- S7_Data/Tset set 2/Label/Label_106.png
- S7_Data/Tset set 2/Label/Label_107.png
- S7_Data/Tset set 2/Label/Label_108.png
- S7_Data/Tset set 2/Label/Label_109.png
- S7_Data/Tset set 2/Label/Label_11.png
- S7_Data/Tset set 2/Label/Label_110.png
- S7_Data/Tset set 2/Label/Label_111.png
- S7_Data/Tset set 2/Label/Label_112.png
- S7_Data/Tset set 2/Label/Label_113.png
- S7_Data/Tset set 2/Label/Label_114.png
- S7_Data/Tset set 2/Label/Label_115.png
- S7_Data/Tset set 2/Label/Label_116.png
- S7_Data/Tset set 2/Label/Label_117.png
- S7_Data/Tset set 2/Label/Label_118.png
- S7_Data/Tset set 2/Label/Label_119.png
- S7_Data/Tset set 2/Label/Label_12.png
- S7_Data/Tset set 2/Label/Label_120.png
- S7_Data/Tset set 2/Label/Label_121.png
- S7_Data/Tset set 2/Label/Label_122.png
- S7_Data/Tset set 2/Label/Label_123.png
- S7_Data/Tset set 2/Label/Label_124.png
- S7_Data/Tset set 2/Label/Label_125.png
- S7_Data/Tset set 2/Label/Label_126.png
- S7_Data/Tset set 2/Label/Label_127.png
- S7_Data/Tset set 2/Label/Label_128.png
- S7_Data/Tset set 2/Label/Label_129.png
- S7_Data/Tset set 2/Label/Label_13.png
- S7_Data/Tset set 2/Label/Label_130.png
- S7_Data/Tset set 2/Label/Label_131.png
- S7_Data/Tset set 2/Label/Label_132.png
- S7_Data/Tset set 2/Label/Label_133.png
- S7_Data/Tset set 2/Label/Label_134.png
- S7_Data/Tset set 2/Label/Label_135.png
- S7_Data/Tset set 2/Label/Label_136.png
- S7_Data/Tset set 2/Label/Label_137.png
- S7_Data/Tset set 2/Label/Label_138.png
- S7_Data/Tset set 2/Label/Label_139.png
- S7_Data/Tset set 2/Label/Label_14.png
- S7_Data/Tset set 2/Label/Label_140.png
- S7_Data/Tset set 2/Label/Label_141.png
- S7_Data/Tset set 2/Label/Label_142.png
- S7_Data/Tset set 2/Label/Label_143.png
- S7_Data/Tset set 2/Label/Label_144.png
- S7_Data/Tset set 2/Label/Label_145.png
- S7_Data/Tset set 2/Label/Label_146.png
- S7_Data/Tset set 2/Label/Label_147.png
- S7_Data/Tset set 2/Label/Label_148.png
- S7_Data/Tset set 2/Label/Label_149.png
- S7_Data/Tset set 2/Label/Label_15.png
- S7_Data/Tset set 2/Label/Label_150.png
- S7_Data/Tset set 2/Label/Label_151.png
- S7_Data/Tset set 2/Label/Label_152.png
- S7_Data/Tset set 2/Label/Label_153.png
- S7_Data/Tset set 2/Label/Label_154.png
- S7_Data/Tset set 2/Label/Label_155.png
- S7_Data/Tset set 2/Label/Label_156.png
- S7_Data/Tset set 2/Label/Label_157.png
- S7_Data/Tset set 2/Label/Label_158.png
- S7_Data/Tset set 2/Label/Label_159.png
- S7_Data/Tset set 2/Label/Label_16.png
- S7_Data/Tset set 2/Label/Label_160.png
- S7_Data/Tset set 2/Label/Label_161.png
- S7_Data/Tset set 2/Label/Label_162.png
- S7_Data/Tset set 2/Label/Label_163.png
- S7_Data/Tset set 2/Label/Label_164.png
- S7_Data/Tset set 2/Label/Label_165.png
- S7_Data/Tset set 2/Label/Label_166.png
- S7_Data/Tset set 2/Label/Label_167.png
- S7_Data/Tset set 2/Label/Label_168.png
- S7_Data/Tset set 2/Label/Label_169.png
- S7_Data/Tset set 2/Label/Label_17.png
- S7_Data/Tset set 2/Label/Label_170.png
- S7_Data/Tset set 2/Label/Label_171.png
- S7_Data/Tset set 2/Label/Label_172.png
- S7_Data/Tset set 2/Label/Label_173.png
- S7_Data/Tset set 2/Label/Label_174.png
- S7_Data/Tset set 2/Label/Label_175.png
- S7_Data/Tset set 2/Label/Label_176.png
- S7_Data/Tset set 2/Label/Label_177.png
- S7_Data/Tset set 2/Label/Label_178.png
- S7_Data/Tset set 2/Label/Label_179.png
- S7_Data/Tset set 2/Label/Label_18.png
- S7_Data/Tset set 2/Label/Label_180.png
- S7_Data/Tset set 2/Label/Label_181.png
- S7_Data/Tset set 2/Label/Label_182.png
- S7_Data/Tset set 2/Label/Label_183.png
- S7_Data/Tset set 2/Label/Label_184.png
- S7_Data/Tset set 2/Label/Label_185.png
- S7_Data/Tset set 2/Label/Label_186.png
- S7_Data/Tset set 2/Label/Label_187.png
- S7_Data/Tset set 2/Label/Label_188.png
- S7_Data/Tset set 2/Label/Label_189.png
- S7_Data/Tset set 2/Label/Label_19.png
- S7_Data/Tset set 2/Label/Label_190.png
- S7_Data/Tset set 2/Label/Label_191.png
- S7_Data/Tset set 2/Label/Label_192.png
- S7_Data/Tset set 2/Label/Label_193.png
- S7_Data/Tset set 2/Label/Label_194.png
- S7_Data/Tset set 2/Label/Label_195.png
- S7_Data/Tset set 2/Label/Label_196.png
- S7_Data/Tset set 2/Label/Label_197.png
- S7_Data/Tset set 2/Label/Label_198.png
- S7_Data/Tset set 2/Label/Label_2.png
- S7_Data/Tset set 2/Label/Label_20.png
- S7_Data/Tset set 2/Label/Label_21.png
- S7_Data/Tset set 2/Label/Label_22.png
- S7_Data/Tset set 2/Label/Label_23.png
- S7_Data/Tset set 2/Label/Label_24.png
- S7_Data/Tset set 2/Label/Label_25.png
- S7_Data/Tset set 2/Label/Label_26.png
- S7_Data/Tset set 2/Label/Label_27.png
- S7_Data/Tset set 2/Label/Label_28.png
- S7_Data/Tset set 2/Label/Label_29.png
- S7_Data/Tset set 2/Label/Label_3.png
- S7_Data/Tset set 2/Label/Label_30.png
- S7_Data/Tset set 2/Label/Label_31.png
- S7_Data/Tset set 2/Label/Label_32.png
- S7_Data/Tset set 2/Label/Label_33.png
- S7_Data/Tset set 2/Label/Label_34.png
- S7_Data/Tset set 2/Label/Label_35.png
- S7_Data/Tset set 2/Label/Label_36.png
- S7_Data/Tset set 2/Label/Label_37.png
- S7_Data/Tset set 2/Label/Label_38.png
- S7_Data/Tset set 2/Label/Label_39.png
- S7_Data/Tset set 2/Label/Label_4.png
- S7_Data/Tset set 2/Label/Label_40.png
- S7_Data/Tset set 2/Label/Label_41.png
- S7_Data/Tset set 2/Label/Label_42.png
- S7_Data/Tset set 2/Label/Label_43.png
- S7_Data/Tset set 2/Label/Label_44.png
- S7_Data/Tset set 2/Label/Label_45.png
- S7_Data/Tset set 2/Label/Label_46.png
- S7_Data/Tset set 2/Label/Label_47.png
- S7_Data/Tset set 2/Label/Label_48.png
- S7_Data/Tset set 2/Label/Label_49.png
- S7_Data/Tset set 2/Label/Label_5.png
- S7_Data/Tset set 2/Label/Label_50.png
- S7_Data/Tset set 2/Label/Label_51.png
- S7_Data/Tset set 2/Label/Label_52.png
- S7_Data/Tset set 2/Label/Label_53.png
- S7_Data/Tset set 2/Label/Label_54.png
- S7_Data/Tset set 2/Label/Label_55.png
- S7_Data/Tset set 2/Label/Label_56.png
- S7_Data/Tset set 2/Label/Label_57.png
- S7_Data/Tset set 2/Label/Label_58.png
- S7_Data/Tset set 2/Label/Label_59.png
- S7_Data/Tset set 2/Label/Label_6.png
- S7_Data/Tset set 2/Label/Label_60.png
- S7_Data/Tset set 2/Label/Label_61.png
- S7_Data/Tset set 2/Label/Label_62.png
- S7_Data/Tset set 2/Label/Label_63.png
- S7_Data/Tset set 2/Label/Label_64.png
- S7_Data/Tset set 2/Label/Label_65.png
- S7_Data/Tset set 2/Label/Label_66.png
- S7_Data/Tset set 2/Label/Label_67.png
- S7_Data/Tset set 2/Label/Label_68.png
- S7_Data/Tset set 2/Label/Label_69.png
- S7_Data/Tset set 2/Label/Label_7.png
- S7_Data/Tset set 2/Label/Label_70.png
- S7_Data/Tset set 2/Label/Label_71.png
- S7_Data/Tset set 2/Label/Label_72.png
- S7_Data/Tset set 2/Label/Label_73.png
- S7_Data/Tset set 2/Label/Label_74.png
- S7_Data/Tset set 2/Label/Label_75.png
- S7_Data/Tset set 2/Label/Label_76.png
- S7_Data/Tset set 2/Label/Label_77.png
- S7_Data/Tset set 2/Label/Label_78.png
- S7_Data/Tset set 2/Label/Label_79.png
- S7_Data/Tset set 2/Label/Label_8.png
- S7_Data/Tset set 2/Label/Label_80.png
- S7_Data/Tset set 2/Label/Label_81.png
- S7_Data/Tset set 2/Label/Label_82.png
- S7_Data/Tset set 2/Label/Label_83.png
- S7_Data/Tset set 2/Label/Label_84.png
- S7_Data/Tset set 2/Label/Label_85.png
- S7_Data/Tset set 2/Label/Label_86.png
- S7_Data/Tset set 2/Label/Label_87.png
- S7_Data/Tset set 2/Label/Label_88.png
- S7_Data/Tset set 2/Label/Label_89.png
- S7_Data/Tset set 2/Label/Label_9.png
- S7_Data/Tset set 2/Label/Label_90.png
- S7_Data/Tset set 2/Label/Label_91.png
- S7_Data/Tset set 2/Label/Label_92.png
- S7_Data/Tset set 2/Label/Label_93.png
- S7_Data/Tset set 2/Label/Label_94.png
- S7_Data/Tset set 2/Label/Label_95.png
- S7_Data/Tset set 2/Label/Label_96.png
- S7_Data/Tset set 2/Label/Label_97.png
- S7_Data/Tset set 2/Label/Label_98.png
- S7_Data/Tset set 2/Label/Label_99.png
- S7_Data/Tset set 2/Set/
- S7_Data/Tset set 2/Set/Label_1.png
- S7_Data/Tset set 2/Set/Label_10.png
- S7_Data/Tset set 2/Set/Label_100.png
- S7_Data/Tset set 2/Set/Label_101.png
- S7_Data/Tset set 2/Set/Label_102.png
- S7_Data/Tset set 2/Set/Label_103.png
- S7_Data/Tset set 2/Set/Label_104.png
- S7_Data/Tset set 2/Set/Label_105.png
- S7_Data/Tset set 2/Set/Label_106.png
- S7_Data/Tset set 2/Set/Label_107.png
- S7_Data/Tset set 2/Set/Label_108.png
- S7_Data/Tset set 2/Set/Label_109.png
- S7_Data/Tset set 2/Set/Label_11.png
- S7_Data/Tset set 2/Set/Label_110.png
- S7_Data/Tset set 2/Set/Label_111.png
- S7_Data/Tset set 2/Set/Label_112.png
- S7_Data/Tset set 2/Set/Label_113.png
- S7_Data/Tset set 2/Set/Label_114.png
- S7_Data/Tset set 2/Set/Label_115.png
- S7_Data/Tset set 2/Set/Label_116.png
- S7_Data/Tset set 2/Set/Label_117.png
- S7_Data/Tset set 2/Set/Label_118.png
- S7_Data/Tset set 2/Set/Label_119.png
- S7_Data/Tset set 2/Set/Label_12.png
- S7_Data/Tset set 2/Set/Label_120.png
- S7_Data/Tset set 2/Set/Label_121.png
- S7_Data/Tset set 2/Set/Label_122.png
- S7_Data/Tset set 2/Set/Label_123.png
- S7_Data/Tset set 2/Set/Label_124.png
- S7_Data/Tset set 2/Set/Label_125.png
- S7_Data/Tset set 2/Set/Label_126.png
- S7_Data/Tset set 2/Set/Label_127.png
- S7_Data/Tset set 2/Set/Label_128.png
- S7_Data/Tset set 2/Set/Label_129.png
- S7_Data/Tset set 2/Set/Label_13.png
- S7_Data/Tset set 2/Set/Label_130.png
- S7_Data/Tset set 2/Set/Label_131.png
- S7_Data/Tset set 2/Set/Label_132.png
- S7_Data/Tset set 2/Set/Label_133.png
- S7_Data/Tset set 2/Set/Label_134.png
- S7_Data/Tset set 2/Set/Label_135.png
- S7_Data/Tset set 2/Set/Label_136.png
- S7_Data/Tset set 2/Set/Label_137.png
- S7_Data/Tset set 2/Set/Label_138.png
- S7_Data/Tset set 2/Set/Label_139.png
- S7_Data/Tset set 2/Set/Label_14.png
- S7_Data/Tset set 2/Set/Label_140.png
- S7_Data/Tset set 2/Set/Label_141.png
- S7_Data/Tset set 2/Set/Label_142.png
- S7_Data/Tset set 2/Set/Label_143.png
- S7_Data/Tset set 2/Set/Label_144.png
- S7_Data/Tset set 2/Set/Label_145.png
- S7_Data/Tset set 2/Set/Label_146.png
- S7_Data/Tset set 2/Set/Label_147.png
- S7_Data/Tset set 2/Set/Label_148.png
- S7_Data/Tset set 2/Set/Label_149.png
- S7_Data/Tset set 2/Set/Label_15.png
- S7_Data/Tset set 2/Set/Label_150.png
- S7_Data/Tset set 2/Set/Label_151.png
- S7_Data/Tset set 2/Set/Label_152.png
- S7_Data/Tset set 2/Set/Label_153.png
- S7_Data/Tset set 2/Set/Label_154.png
- S7_Data/Tset set 2/Set/Label_155.png
- S7_Data/Tset set 2/Set/Label_156.png
- S7_Data/Tset set 2/Set/Label_157.png
- S7_Data/Tset set 2/Set/Label_158.png
- S7_Data/Tset set 2/Set/Label_159.png
- S7_Data/Tset set 2/Set/Label_16.png
- S7_Data/Tset set 2/Set/Label_160.png
- S7_Data/Tset set 2/Set/Label_161.png
- S7_Data/Tset set 2/Set/Label_162.png
- S7_Data/Tset set 2/Set/Label_163.png
- S7_Data/Tset set 2/Set/Label_164.png
- S7_Data/Tset set 2/Set/Label_165.png
- S7_Data/Tset set 2/Set/Label_166.png
- S7_Data/Tset set 2/Set/Label_167.png
- S7_Data/Tset set 2/Set/Label_168.png
- S7_Data/Tset set 2/Set/Label_169.png
- S7_Data/Tset set 2/Set/Label_17.png
- S7_Data/Tset set 2/Set/Label_170.png
- S7_Data/Tset set 2/Set/Label_171.png
- S7_Data/Tset set 2/Set/Label_172.png
- S7_Data/Tset set 2/Set/Label_173.png
- S7_Data/Tset set 2/Set/Label_174.png
- S7_Data/Tset set 2/Set/Label_175.png
- S7_Data/Tset set 2/Set/Label_176.png
- S7_Data/Tset set 2/Set/Label_177.png
- S7_Data/Tset set 2/Set/Label_178.png
- S7_Data/Tset set 2/Set/Label_179.png
- S7_Data/Tset set 2/Set/Label_18.png
- S7_Data/Tset set 2/Set/Label_180.png
- S7_Data/Tset set 2/Set/Label_181.png
- S7_Data/Tset set 2/Set/Label_182.png
- S7_Data/Tset set 2/Set/Label_183.png
- S7_Data/Tset set 2/Set/Label_184.png
- S7_Data/Tset set 2/Set/Label_185.png
- S7_Data/Tset set 2/Set/Label_186.png
- S7_Data/Tset set 2/Set/Label_187.png
[truncated: 100 more entries]
