# Supplementary material for: Adaptive mask-based brain extraction method for head CT images
Source: PLoS One. 2024 Mar 11;19(3):e0295536. doi: 10.1371/journal.pone.0295536 (PMC10927156; doi:10.1371/journal.pone.0295536)
Supplement: S1 Fig — (ZIP) [file pone.0295536.s008.zip]

Archive with 798 entries (792 files):
- S8_Fig/
- S8_Fig/Segmentation result of AMBBEM with three FCNs in test set 2/
- S8_Fig/Segmentation result of AMBBEM with three FCNs in test set 2/AMBBEM/
- S8_Fig/Segmentation result of AMBBEM with three FCNs in test set 2/AMBBEM/Label_1.png
- S8_Fig/Segmentation result of AMBBEM with three FCNs in test set 2/AMBBEM/Label_10.png
- S8_Fig/Segmentation result of AMBBEM with three FCNs in test set 2/AMBBEM/Label_100.png
- S8_Fig/Segmentation result of AMBBEM with three FCNs in test set 2/AMBBEM/Label_101.png
- S8_Fig/Segmentation result of AMBBEM with three FCNs in test set 2/AMBBEM/Label_102.png
- S8_Fig/Segmentation result of AMBBEM with three FCNs in test set 2/AMBBEM/Label_103.png
- S8_Fig/Segmentation result of AMBBEM with three FCNs in test set 2/AMBBEM/Label_104.png
- S8_Fig/Segmentation result of AMBBEM with three FCNs in test set 2/AMBBEM/Label_105.png
- S8_Fig/Segmentation result of AMBBEM with three FCNs in test set 2/AMBBEM/Label_106.png
- S8_Fig/Segmentation result of AMBBEM with three FCNs in test set 2/AMBBEM/Label_107.png
- S8_Fig/Segmentation result of AMBBEM with three FCNs in test set 2/AMBBEM/Label_108.png
- S8_Fig/Segmentation result of AMBBEM with three FCNs in test set 2/AMBBEM/Label_109.png
- S8_Fig/Segmentation result of AMBBEM with three FCNs in test set 2/AMBBEM/Label_11.png
- S8_Fig/Segmentation result of AMBBEM with three FCNs in test set 2/AMBBEM/Label_110.png
- S8_Fig/Segmentation result of AMBBEM with three FCNs in test set 2/AMBBEM/Label_111.png
- S8_Fig/Segmentation result of AMBBEM with three FCNs in test set 2/AMBBEM/Label_112.png
- S8_Fig/Segmentation result of AMBBEM with three FCNs in test set 2/AMBBEM/Label_113.png
- S8_Fig/Segmentation result of AMBBEM with three FCNs in test set 2/AMBBEM/Label_114.png
- S8_Fig/Segmentation result of AMBBEM with three FCNs in test set 2/AMBBEM/Label_115.png
- S8_Fig/Segmentation result of AMBBEM with three FCNs in test set 2/AMBBEM/Label_116.png
- S8_Fig/Segmentation result of AMBBEM with three FCNs in test set 2/AMBBEM/Label_117.png
- S8_Fig/Segmentation result of AMBBEM with three FCNs in test set 2/AMBBEM/Label_118.png
- S8_Fig/Segmentation result of AMBBEM with three FCNs in test set 2/AMBBEM/Label_119.png
- S8_Fig/Segmentation result of AMBBEM with three FCNs in test set 2/AMBBEM/Label_12.png
- S8_Fig/Segmentation result of AMBBEM with three FCNs in test set 2/AMBBEM/Label_120.png
- S8_Fig/Segmentation result of AMBBEM with three FCNs in test set 2/AMBBEM/Label_121.png
- S8_Fig/Segmentation result of AMBBEM with three FCNs in test set 2/AMBBEM/Label_122.png
- S8_Fig/Segmentation result of AMBBEM with three FCNs in test set 2/AMBBEM/Label_123.png
- S8_Fig/Segmentation result of AMBBEM with three FCNs in test set 2/AMBBEM/Label_124.png
- S8_Fig/Segmentation result of AMBBEM with three FCNs in test set 2/AMBBEM/Label_125.png
- S8_Fig/Segmentation result of AMBBEM with three FCNs in test set 2/AMBBEM/Label_126.png
- S8_Fig/Segmentation result of AMBBEM with three FCNs in test set 2/AMBBEM/Label_127.png
- S8_Fig/Segmentation result of AMBBEM with three FCNs in test set 2/AMBBEM/Label_128.png
- S8_Fig/Segmentation result of AMBBEM with three FCNs in test set 2/AMBBEM/Label_129.png
- S8_Fig/Segmentation result of AMBBEM with three FCNs in test set 2/AMBBEM/Label_13.png
- S8_Fig/Segmentation result of AMBBEM with three FCNs in test set 2/AMBBEM/Label_130.png
- S8_Fig/Segmentation result of AMBBEM with three FCNs in test set 2/AMBBEM/Label_131.png
- S8_Fig/Segmentation result of AMBBEM with three FCNs in test set 2/AMBBEM/Label_132.png
- S8_Fig/Segmentation result of AMBBEM with three FCNs in test set 2/AMBBEM/Label_133.png
- S8_Fig/Segmentation result of AMBBEM with three FCNs in test set 2/AMBBEM/Label_134.png
- S8_Fig/Segmentation result of AMBBEM with three FCNs in test set 2/AMBBEM/Label_135.png
- S8_Fig/Segmentation result of AMBBEM with three FCNs in test set 2/AMBBEM/Label_136.png
- S8_Fig/Segmentation result of AMBBEM with three FCNs in test set 2/AMBBEM/Label_137.png
- S8_Fig/Segmentation result of AMBBEM with three FCNs in test set 2/AMBBEM/Label_138.png
- S8_Fig/Segmentation result of AMBBEM with three FCNs in test set 2/AMBBEM/Label_139.png
- S8_Fig/Segmentation result of AMBBEM with three FCNs in test set 2/AMBBEM/Label_14.png
- S8_Fig/Segmentation result of AMBBEM with three FCNs in test set 2/AMBBEM/Label_140.png
- S8_Fig/Segmentation result of AMBBEM with three FCNs in test set 2/AMBBEM/Label_141.png
- S8_Fig/Segmentation result of AMBBEM with three FCNs in test set 2/AMBBEM/Label_142.png
- S8_Fig/Segmentation result of AMBBEM with three FCNs in test set 2/AMBBEM/Label_143.png
- S8_Fig/Segmentation result of AMBBEM with three FCNs in test set 2/AMBBEM/Label_144.png
- S8_Fig/Segmentation result of AMBBEM with three FCNs in test set 2/AMBBEM/Label_145.png
- S8_Fig/Segmentation result of AMBBEM with three FCNs in test set 2/AMBBEM/Label_146.png
- S8_Fig/Segmentation result of AMBBEM with three FCNs in test set 2/AMBBEM/Label_147.png
- S8_Fig/Segmentation result of AMBBEM with three FCNs in test set 2/AMBBEM/Label_148.png
- S8_Fig/Segmentation result of AMBBEM with three FCNs in test set 2/AMBBEM/Label_149.png
- S8_Fig/Segmentation result of AMBBEM with three FCNs in test set 2/AMBBEM/Label_15.png
- S8_Fig/Segmentation result of AMBBEM with three FCNs in test set 2/AMBBEM/Label_150.png
- S8_Fig/Segmentation result of AMBBEM with three FCNs in test set 2/AMBBEM/Label_151.png
- S8_Fig/Segmentation result of AMBBEM with three FCNs in test set 2/AMBBEM/Label_152.png
- S8_Fig/Segmentation result of AMBBEM with three FCNs in test set 2/AMBBEM/Label_153.png
- S8_Fig/Segmentation result of AMBBEM with three FCNs in test set 2/AMBBEM/Label_154.png
- S8_Fig/Segmentation result of AMBBEM with three FCNs in test set 2/AMBBEM/Label_155.png
- S8_Fig/Segmentation result of AMBBEM with three FCNs in test set 2/AMBBEM/Label_156.png
- S8_Fig/Segmentation result of AMBBEM with three FCNs in test set 2/AMBBEM/Label_157.png
- S8_Fig/Segmentation result of AMBBEM with three FCNs in test set 2/AMBBEM/Label_158.png
- S8_Fig/Segmentation result of AMBBEM with three FCNs in test set 2/AMBBEM/Label_159.png
- S8_Fig/Segmentation result of AMBBEM with three FCNs in test set 2/AMBBEM/Label_16.png
- S8_Fig/Segmentation result of AMBBEM with three FCNs in test set 2/AMBBEM/Label_160.png
- S8_Fig/Segmentation result of AMBBEM with three FCNs in test set 2/AMBBEM/Label_161.png
- S8_Fig/Segmentation result of AMBBEM with three FCNs in test set 2/AMBBEM/Label_162.png
- S8_Fig/Segmentation result of AMBBEM with three FCNs in test set 2/AMBBEM/Label_163.png
- S8_Fig/Segmentation result of AMBBEM with three FCNs in test set 2/AMBBEM/Label_164.png
- S8_Fig/Segmentation result of AMBBEM with three FCNs in test set 2/AMBBEM/Label_165.png
- S8_Fig/Segmentation result of AMBBEM with three FCNs in test set 2/AMBBEM/Label_166.png
- S8_Fig/Segmentation result of AMBBEM with three FCNs in test set 2/AMBBEM/Label_167.png
- S8_Fig/Segmentation result of AMBBEM with three FCNs in test set 2/AMBBEM/Label_168.png
- S8_Fig/Segmentation result of AMBBEM with three FCNs in test set 2/AMBBEM/Label_169.png
- S8_Fig/Segmentation result of AMBBEM with three FCNs in test set 2/AMBBEM/Label_17.png
- S8_Fig/Segmentation result of AMBBEM with three FCNs in test set 2/AMBBEM/Label_170.png
- S8_Fig/Segmentation result of AMBBEM with three FCNs in test set 2/AMBBEM/Label_171.png
- S8_Fig/Segmentation result of AMBBEM with three FCNs in test set 2/AMBBEM/Label_172.png
- S8_Fig/Segmentation result of AMBBEM with three FCNs in test set 2/AMBBEM/Label_173.png
- S8_Fig/Segmentation result of AMBBEM with three FCNs in test set 2/AMBBEM/Label_174.png
- S8_Fig/Segmentation result of AMBBEM with three FCNs in test set 2/AMBBEM/Label_175.png
- S8_Fig/Segmentation result of AMBBEM with three FCNs in test set 2/AMBBEM/Label_176.png
- S8_Fig/Segmentation result of AMBBEM with three FCNs in test set 2/AMBBEM/Label_177.png
- S8_Fig/Segmentation result of AMBBEM with three FCNs in test set 2/AMBBEM/Label_178.png
- S8_Fig/Segmentation result of AMBBEM with three FCNs in test set 2/AMBBEM/Label_179.png
- S8_Fig/Segmentation result of AMBBEM with three FCNs in test set 2/AMBBEM/Label_18.png
- S8_Fig/Segmentation result of AMBBEM with three FCNs in test set 2/AMBBEM/Label_180.png
- S8_Fig/Segmentation result of AMBBEM with three FCNs in test set 2/AMBBEM/Label_181.png
- S8_Fig/Segmentation result of AMBBEM with three FCNs in test set 2/AMBBEM/Label_182.png
- S8_Fig/Segmentation result of AMBBEM with three FCNs in test set 2/AMBBEM/Label_183.png
- S8_Fig/Segmentation result of AMBBEM with three FCNs in test set 2/AMBBEM/Label_184.png
- S8_Fig/Segmentation result of AMBBEM with three FCNs in test set 2/AMBBEM/Label_185.png
- S8_Fig/Segmentation result of AMBBEM with three FCNs in test set 2/AMBBEM/Label_186.png
- S8_Fig/Segmentation result of AMBBEM with three FCNs in test set 2/AMBBEM/Label_187.png
- S8_Fig/Segmentation result of AMBBEM with three FCNs in test set 2/AMBBEM/Label_188.png
- S8_Fig/Segmentation result of AMBBEM with three FCNs in test set 2/AMBBEM/Label_189.png
- S8_Fig/Segmentation result of AMBBEM with three FCNs in test set 2/AMBBEM/Label_19.png
- S8_Fig/Segmentation result of AMBBEM with three FCNs in test set 2/AMBBEM/Label_190.png
- S8_Fig/Segmentation result of AMBBEM with three FCNs in test set 2/AMBBEM/Label_191.png
- S8_Fig/Segmentation result of AMBBEM with three FCNs in test set 2/AMBBEM/Label_192.png
- S8_Fig/Segmentation result of AMBBEM with three FCNs in test set 2/AMBBEM/Label_193.png
- S8_Fig/Segmentation result of AMBBEM with three FCNs in test set 2/AMBBEM/Label_194.png
- S8_Fig/Segmentation result of AMBBEM with three FCNs in test set 2/AMBBEM/Label_195.png
- S8_Fig/Segmentation result of AMBBEM with three FCNs in test set 2/AMBBEM/Label_196.png
- S8_Fig/Segmentation result of AMBBEM with three FCNs in test set 2/AMBBEM/Label_197.png
- S8_Fig/Segmentation result of AMBBEM with three FCNs in test set 2/AMBBEM/Label_198.png
- S8_Fig/Segmentation result of AMBBEM with three FCNs in test set 2/AMBBEM/Label_2.png
- S8_Fig/Segmentation result of AMBBEM with three FCNs in test set 2/AMBBEM/Label_20.png
- S8_Fig/Segmentation result of AMBBEM with three FCNs in test set 2/AMBBEM/Label_21.png
- S8_Fig/Segmentation result of AMBBEM with three FCNs in test set 2/AMBBEM/Label_22.png
- S8_Fig/Segmentation result of AMBBEM with three FCNs in test set 2/AMBBEM/Label_23.png
- S8_Fig/Segmentation result of AMBBEM with three FCNs in test set 2/AMBBEM/Label_24.png
- S8_Fig/Segmentation result of AMBBEM with three FCNs in test set 2/AMBBEM/Label_25.png
- S8_Fig/Segmentation result of AMBBEM with three FCNs in test set 2/AMBBEM/Label_26.png
- S8_Fig/Segmentation result of AMBBEM with three FCNs in test set 2/AMBBEM/Label_27.png
- S8_Fig/Segmentation result of AMBBEM with three FCNs in test set 2/AMBBEM/Label_28.png
- S8_Fig/Segmentation result of AMBBEM with three FCNs in test set 2/AMBBEM/Label_29.png
- S8_Fig/Segmentation result of AMBBEM with three FCNs in test set 2/AMBBEM/Label_3.png
- S8_Fig/Segmentation result of AMBBEM with three FCNs in test set 2/AMBBEM/Label_30.png
- S8_Fig/Segmentation result of AMBBEM with three FCNs in test set 2/AMBBEM/Label_31.png
- S8_Fig/Segmentation result of AMBBEM with three FCNs in test set 2/AMBBEM/Label_32.png
- S8_Fig/Segmentation result of AMBBEM with three FCNs in test set 2/AMBBEM/Label_33.png
- S8_Fig/Segmentation result of AMBBEM with three FCNs in test set 2/AMBBEM/Label_34.png
- S8_Fig/Segmentation result of AMBBEM with three FCNs in test set 2/AMBBEM/Label_35.png
- S8_Fig/Segmentation result of AMBBEM with three FCNs in test set 2/AMBBEM/Label_36.png
- S8_Fig/Segmentation result of AMBBEM with three FCNs in test set 2/AMBBEM/Label_37.png
- S8_Fig/Segmentation result of AMBBEM with three FCNs in test set 2/AMBBEM/Label_38.png
- S8_Fig/Segmentation result of AMBBEM with three FCNs in test set 2/AMBBEM/Label_39.png
- S8_Fig/Segmentation result of AMBBEM with three FCNs in test set 2/AMBBEM/Label_4.png
- S8_Fig/Segmentation result of AMBBEM with three FCNs in test set 2/AMBBEM/Label_40.png
- S8_Fig/Segmentation result of AMBBEM with three FCNs in test set 2/AMBBEM/Label_41.png
- S8_Fig/Segmentation result of AMBBEM with three FCNs in test set 2/AMBBEM/Label_42.png
- S8_Fig/Segmentation result of AMBBEM with three FCNs in test set 2/AMBBEM/Label_43.png
- S8_Fig/Segmentation result of AMBBEM with three FCNs in test set 2/AMBBEM/Label_44.png
- S8_Fig/Segmentation result of AMBBEM with three FCNs in test set 2/AMBBEM/Label_45.png
- S8_Fig/Segmentation result of AMBBEM with three FCNs in test set 2/AMBBEM/Label_46.png
- S8_Fig/Segmentation result of AMBBEM with three FCNs in test set 2/AMBBEM/Label_47.png
- S8_Fig/Segmentation result of AMBBEM with three FCNs in test set 2/AMBBEM/Label_48.png
- S8_Fig/Segmentation result of AMBBEM with three FCNs in test set 2/AMBBEM/Label_49.png
- S8_Fig/Segmentation result of AMBBEM with three FCNs in test set 2/AMBBEM/Label_5.png
- S8_Fig/Segmentation result of AMBBEM with three FCNs in test set 2/AMBBEM/Label_50.png
- S8_Fig/Segmentation result of AMBBEM with three FCNs in test set 2/AMBBEM/Label_51.png
- S8_Fig/Segmentation result of AMBBEM with three FCNs in test set 2/AMBBEM/Label_52.png
- S8_Fig/Segmentation result of AMBBEM with three FCNs in test set 2/AMBBEM/Label_53.png
- S8_Fig/Segmentation result of AMBBEM with three FCNs in test set 2/AMBBEM/Label_54.png
- S8_Fig/Segmentation result of AMBBEM with three FCNs in test set 2/AMBBEM/Label_55.png
- S8_Fig/Segmentation result of AMBBEM with three FCNs in test set 2/AMBBEM/Label_56.png
- S8_Fig/Segmentation result of AMBBEM with three FCNs in test set 2/AMBBEM/Label_57.png
- S8_Fig/Segmentation result of AMBBEM with three FCNs in test set 2/AMBBEM/Label_58.png
- S8_Fig/Segmentation result of AMBBEM with three FCNs in test set 2/AMBBEM/Label_59.png
- S8_Fig/Segmentation result of AMBBEM with three FCNs in test set 2/AMBBEM/Label_6.png
- S8_Fig/Segmentation result of AMBBEM with three FCNs in test set 2/AMBBEM/Label_60.png
- S8_Fig/Segmentation result of AMBBEM with three FCNs in test set 2/AMBBEM/Label_61.png
- S8_Fig/Segmentation result of AMBBEM with three FCNs in test set 2/AMBBEM/Label_62.png
- S8_Fig/Segmentation result of AMBBEM with three FCNs in test set 2/AMBBEM/Label_63.png
- S8_Fig/Segmentation result of AMBBEM with three FCNs in test set 2/AMBBEM/Label_64.png
- S8_Fig/Segmentation result of AMBBEM with three FCNs in test set 2/AMBBEM/Label_65.png
- S8_Fig/Segmentation result of AMBBEM with three FCNs in test set 2/AMBBEM/Label_66.png
- S8_Fig/Segmentation result of AMBBEM with three FCNs in test set 2/AMBBEM/Label_67.png
- S8_Fig/Segmentation result of AMBBEM with three FCNs in test set 2/AMBBEM/Label_68.png
- S8_Fig/Segmentation result of AMBBEM with three FCNs in test set 2/AMBBEM/Label_69.png
- S8_Fig/Segmentation result of AMBBEM with three FCNs in test set 2/AMBBEM/Label_7.png
- S8_Fig/Segmentation result of AMBBEM with three FCNs in test set 2/AMBBEM/Label_70.png
- S8_Fig/Segmentation result of AMBBEM with three FCNs in test set 2/AMBBEM/Label_71.png
- S8_Fig/Segmentation result of AMBBEM with three FCNs in test set 2/AMBBEM/Label_72.png
- S8_Fig/Segmentation result of AMBBEM with three FCNs in test set 2/AMBBEM/Label_73.png
- S8_Fig/Segmentation result of AMBBEM with three FCNs in test set 2/AMBBEM/Label_74.png
- S8_Fig/Segmentation result of AMBBEM with three FCNs in test set 2/AMBBEM/Label_75.png
- S8_Fig/Segmentation result of AMBBEM with three FCNs in test set 2/AMBBEM/Label_76.png
- S8_Fig/Segmentation result of AMBBEM with three FCNs in test set 2/AMBBEM/Label_77.png
- S8_Fig/Segmentation result of AMBBEM with three FCNs in test set 2/AMBBEM/Label_78.png
- S8_Fig/Segmentation result of AMBBEM with three FCNs in test set 2/AMBBEM/Label_79.png
- S8_Fig/Segmentation result of AMBBEM with three FCNs in test set 2/AMBBEM/Label_8.png
- S8_Fig/Segmentation result of AMBBEM with three FCNs in test set 2/AMBBEM/Label_80.png
- S8_Fig/Segmentation result of AMBBEM with three FCNs in test set 2/AMBBEM/Label_81.png
- S8_Fig/Segmentation result of AMBBEM with three FCNs in test set 2/AMBBEM/Label_82.png
- S8_Fig/Segmentation result of AMBBEM with three FCNs in test set 2/AMBBEM/Label_83.png
- S8_Fig/Segmentation result of AMBBEM with three FCNs in test set 2/AMBBEM/Label_84.png
- S8_Fig/Segmentation result of AMBBEM with three FCNs in test set 2/AMBBEM/Label_85.png
- S8_Fig/Segmentation result of AMBBEM with three FCNs in test set 2/AMBBEM/Label_86.png
- S8_Fig/Segmentation result of AMBBEM with three FCNs in test set 2/AMBBEM/Label_87.png
- S8_Fig/Segmentation result of AMBBEM with three FCNs in test set 2/AMBBEM/Label_88.png
- S8_Fig/Segmentation result of AMBBEM with three FCNs in test set 2/AMBBEM/Label_89.png
- S8_Fig/Segmentation result of AMBBEM with three FCNs in test set 2/AMBBEM/Label_9.png
- S8_Fig/Segmentation result of AMBBEM with three FCNs in test set 2/AMBBEM/Label_90.png
- S8_Fig/Segmentation result of AMBBEM with three FCNs in test set 2/AMBBEM/Label_91.png
- S8_Fig/Segmentation result of AMBBEM with three FCNs in test set 2/AMBBEM/Label_92.png
- S8_Fig/Segmentation result of AMBBEM with three FCNs in test set 2/AMBBEM/Label_93.png
- S8_Fig/Segmentation result of AMBBEM with three FCNs in test set 2/AMBBEM/Label_94.png
- S8_Fig/Segmentation result of AMBBEM with three FCNs in test set 2/AMBBEM/Label_95.png
- S8_Fig/Segmentation result of AMBBEM with three FCNs in test set 2/AMBBEM/Label_96.png
- S8_Fig/Segmentation result of AMBBEM with three FCNs in test set 2/AMBBEM/Label_97.png
- S8_Fig/Segmentation result of AMBBEM with three FCNs in test set 2/AMBBEM/Label_98.png
- S8_Fig/Segmentation result of AMBBEM with three FCNs in test set 2/AMBBEM/Label_99.png
- S8_Fig/Segmentation result of AMBBEM with three FCNs in test set 2/Deeplabv3+/
- S8_Fig/Segmentation result of AMBBEM with three FCNs in test set 2/Deeplabv3+/Label_1.png
- S8_Fig/Segmentation result of AMBBEM with three FCNs in test set 2/Deeplabv3+/Label_10.png
- S8_Fig/Segmentation result of AMBBEM with three FCNs in test set 2/Deeplabv3+/Label_100.png
- S8_Fig/Segmentation result of AMBBEM with three FCNs in test set 2/Deeplabv3+/Label_101.png
- S8_Fig/Segmentation result of AMBBEM with three FCNs in test set 2/Deeplabv3+/Label_102.png
- S8_Fig/Segmentation result of AMBBEM with three FCNs in test set 2/Deeplabv3+/Label_103.png
- S8_Fig/Segmentation result of AMBBEM with three FCNs in test set 2/Deeplabv3+/Label_104.png
- S8_Fig/Segmentation result of AMBBEM with three FCNs in test set 2/Deeplabv3+/Label_105.png
- S8_Fig/Segmentation result of AMBBEM with three FCNs in test set 2/Deeplabv3+/Label_106.png
- S8_Fig/Segmentation result of AMBBEM with three FCNs in test set 2/Deeplabv3+/Label_107.png
- S8_Fig/Segmentation result of AMBBEM with three FCNs in test set 2/Deeplabv3+/Label_108.png
- S8_Fig/Segmentation result of AMBBEM with three FCNs in test set 2/Deeplabv3+/Label_109.png
- S8_Fig/Segmentation result of AMBBEM with three FCNs in test set 2/Deeplabv3+/Label_11.png
- S8_Fig/Segmentation result of AMBBEM with three FCNs in test set 2/Deeplabv3+/Label_110.png
- S8_Fig/Segmentation result of AMBBEM with three FCNs in test set 2/Deeplabv3+/Label_111.png
- S8_Fig/Segmentation result of AMBBEM with three FCNs in test set 2/Deeplabv3+/Label_112.png
- S8_Fig/Segmentation result of AMBBEM with three FCNs in test set 2/Deeplabv3+/Label_113.png
- S8_Fig/Segmentation result of AMBBEM with three FCNs in test set 2/Deeplabv3+/Label_114.png
- S8_Fig/Segmentation result of AMBBEM with three FCNs in test set 2/Deeplabv3+/Label_115.png
- S8_Fig/Segmentation result of AMBBEM with three FCNs in test set 2/Deeplabv3+/Label_116.png
- S8_Fig/Segmentation result of AMBBEM with three FCNs in test set 2/Deeplabv3+/Label_117.png
- S8_Fig/Segmentation result of AMBBEM with three FCNs in test set 2/Deeplabv3+/Label_118.png
- S8_Fig/Segmentation result of AMBBEM with three FCNs in test set 2/Deeplabv3+/Label_119.png
- S8_Fig/Segmentation result of AMBBEM with three FCNs in test set 2/Deeplabv3+/Label_12.png
- S8_Fig/Segmentation result of AMBBEM with three FCNs in test set 2/Deeplabv3+/Label_120.png
- S8_Fig/Segmentation result of AMBBEM with three FCNs in test set 2/Deeplabv3+/Label_121.png
- S8_Fig/Segmentation result of AMBBEM with three FCNs in test set 2/Deeplabv3+/Label_122.png
- S8_Fig/Segmentation result of AMBBEM with three FCNs in test set 2/Deeplabv3+/Label_123.png
- S8_Fig/Segmentation result of AMBBEM with three FCNs in test set 2/Deeplabv3+/Label_124.png
- S8_Fig/Segmentation result of AMBBEM with three FCNs in test set 2/Deeplabv3+/Label_125.png
- S8_Fig/Segmentation result of AMBBEM with three FCNs in test set 2/Deeplabv3+/Label_126.png
- S8_Fig/Segmentation result of AMBBEM with three FCNs in test set 2/Deeplabv3+/Label_127.png
- S8_Fig/Segmentation result of AMBBEM with three FCNs in test set 2/Deeplabv3+/Label_128.png
- S8_Fig/Segmentation result of AMBBEM with three FCNs in test set 2/Deeplabv3+/Label_129.png
- S8_Fig/Segmentation result of AMBBEM with three FCNs in test set 2/Deeplabv3+/Label_13.png
- S8_Fig/Segmentation result of AMBBEM with three FCNs in test set 2/Deeplabv3+/Label_130.png
- S8_Fig/Segmentation result of AMBBEM with three FCNs in test set 2/Deeplabv3+/Label_131.png
- S8_Fig/Segmentation result of AMBBEM with three FCNs in test set 2/Deeplabv3+/Label_132.png
- S8_Fig/Segmentation result of AMBBEM with three FCNs in test set 2/Deeplabv3+/Label_133.png
- S8_Fig/Segmentation result of AMBBEM with three FCNs in test set 2/Deeplabv3+/Label_134.png
- S8_Fig/Segmentation result of AMBBEM with three FCNs in test set 2/Deeplabv3+/Label_135.png
- S8_Fig/Segmentation result of AMBBEM with three FCNs in test set 2/Deeplabv3+/Label_136.png
- S8_Fig/Segmentation result of AMBBEM with three FCNs in test set 2/Deeplabv3+/Label_137.png
- S8_Fig/Segmentation result of AMBBEM with three FCNs in test set 2/Deeplabv3+/Label_138.png
- S8_Fig/Segmentation result of AMBBEM with three FCNs in test set 2/Deeplabv3+/Label_139.png
- S8_Fig/Segmentation result of AMBBEM with three FCNs in test set 2/Deeplabv3+/Label_14.png
- S8_Fig/Segmentation result of AMBBEM with three FCNs in test set 2/Deeplabv3+/Label_140.png
- S8_Fig/Segmentation result of AMBBEM with three FCNs in test set 2/Deeplabv3+/Label_141.png
- S8_Fig/Segmentation result of AMBBEM with three FCNs in test set 2/Deeplabv3+/Label_142.png
- S8_Fig/Segmentation result of AMBBEM with three FCNs in test set 2/Deeplabv3+/Label_143.png
- S8_Fig/Segmentation result of AMBBEM with three FCNs in test set 2/Deeplabv3+/Label_144.png
- S8_Fig/Segmentation result of AMBBEM with three FCNs in test set 2/Deeplabv3+/Label_145.png
- S8_Fig/Segmentation result of AMBBEM with three FCNs in test set 2/Deeplabv3+/Label_146.png
- S8_Fig/Segmentation result of AMBBEM with three FCNs in test set 2/Deeplabv3+/Label_147.png
- S8_Fig/Segmentation result of AMBBEM with three FCNs in test set 2/Deeplabv3+/Label_148.png
- S8_Fig/Segmentation result of AMBBEM with three FCNs in test set 2/Deeplabv3+/Label_149.png
- S8_Fig/Segmentation result of AMBBEM with three FCNs in test set 2/Deeplabv3+/Label_15.png
- S8_Fig/Segmentation result of AMBBEM with three FCNs in test set 2/Deeplabv3+/Label_150.png
- S8_Fig/Segmentation result of AMBBEM with three FCNs in test set 2/Deeplabv3+/Label_151.png
- S8_Fig/Segmentation result of AMBBEM with three FCNs in test set 2/Deeplabv3+/Label_152.png
- S8_Fig/Segmentation result of AMBBEM with three FCNs in test set 2/Deeplabv3+/Label_153.png
- S8_Fig/Segmentation result of AMBBEM with three FCNs in test set 2/Deeplabv3+/Label_154.png
- S8_Fig/Segmentation result of AMBBEM with three FCNs in test set 2/Deeplabv3+/Label_155.png
- S8_Fig/Segmentation result of AMBBEM with three FCNs in test set 2/Deeplabv3+/Label_156.png
- S8_Fig/Segmentation result of AMBBEM with three FCNs in test set 2/Deeplabv3+/Label_157.png
- S8_Fig/Segmentation result of AMBBEM with three FCNs in test set 2/Deeplabv3+/Label_158.png
- S8_Fig/Segmentation result of AMBBEM with three FCNs in test set 2/Deeplabv3+/Label_159.png
- S8_Fig/Segmentation result of AMBBEM with three FCNs in test set 2/Deeplabv3+/Label_16.png
- S8_Fig/Segmentation result of AMBBEM with three FCNs in test set 2/Deeplabv3+/Label_160.png
- S8_Fig/Segmentation result of AMBBEM with three FCNs in test set 2/Deeplabv3+/Label_161.png
- S8_Fig/Segmentation result of AMBBEM with three FCNs in test set 2/Deeplabv3+/Label_162.png
- S8_Fig/Segmentation result of AMBBEM with three FCNs in test set 2/Deeplabv3+/Label_163.png
- S8_Fig/Segmentation result of AMBBEM with three FCNs in test set 2/Deeplabv3+/Label_164.png
- S8_Fig/Segmentation result of AMBBEM with three FCNs in test set 2/Deeplabv3+/Label_165.png
- S8_Fig/Segmentation result of AMBBEM with three FCNs in test set 2/Deeplabv3+/Label_166.png
- S8_Fig/Segmentation result of AMBBEM with three FCNs in test set 2/Deeplabv3+/Label_167.png
- S8_Fig/Segmentation result of AMBBEM with three FCNs in test set 2/Deeplabv3+/Label_168.png
- S8_Fig/Segmentation result of AMBBEM with three FCNs in test set 2/Deeplabv3+/Label_169.png
- S8_Fig/Segmentation result of AMBBEM with three FCNs in test set 2/Deeplabv3+/Label_17.png
- S8_Fig/Segmentation result of AMBBEM with three FCNs in test set 2/Deeplabv3+/Label_170.png
- S8_Fig/Segmentation result of AMBBEM with three FCNs in test set 2/Deeplabv3+/Label_171.png
- S8_Fig/Segmentation result of AMBBEM with three FCNs in test set 2/Deeplabv3+/Label_172.png
- S8_Fig/Segmentation result of AMBBEM with three FCNs in test set 2/Deeplabv3+/Label_173.png
- S8_Fig/Segmentation result of AMBBEM with three FCNs in test set 2/Deeplabv3+/Label_174.png
- S8_Fig/Segmentation result of AMBBEM with three FCNs in test set 2/Deeplabv3+/Label_175.png
- S8_Fig/Segmentation result of AMBBEM with three FCNs in test set 2/Deeplabv3+/Label_176.png
- S8_Fig/Segmentation result of AMBBEM with three FCNs in test set 2/Deeplabv3+/Label_177.png
- S8_Fig/Segmentation result of AMBBEM with three FCNs in test set 2/Deeplabv3+/Label_178.png
- S8_Fig/Segmentation result of AMBBEM with three FCNs in test set 2/Deeplabv3+/Label_179.png
- S8_Fig/Segmentation result of AMBBEM with three FCNs in test set 2/Deeplabv3+/Label_18.png
- S8_Fig/Segmentation result of AMBBEM with three FCNs in test set 2/Deeplabv3+/Label_180.png
- S8_Fig/Segmentation result of AMBBEM with three FCNs in test set 2/Deeplabv3+/Label_181.png
- S8_Fig/Segmentation result of AMBBEM with three FCNs in test set 2/Deeplabv3+/Label_182.png
- S8_Fig/Segmentation result of AMBBEM with three FCNs in test set 2/Deeplabv3+/Label_183.png
- S8_Fig/Segmentation result of AMBBEM with three FCNs in test set 2/Deeplabv3+/Label_184.png
- S8_Fig/Segmentation result of AMBBEM with three FCNs in test set 2/Deeplabv3+/Label_185.png
- S8_Fig/Segmentation result of AMBBEM with three FCNs in test set 2/Deeplabv3+/Label_186.png
- S8_Fig/Segmentation result of AMBBEM with three FCNs in test set 2/Deeplabv3+/Label_187.png
[truncated: 498 more entries]
